# Supplementary material for: Whole-genome sequencing-based phylogeny, antibiotic resistance, and invasive phenotype of Escherichia coli strains colonizing the cervix of women in preterm labor
Source: BMC Microbiol. 2021 Dec 3;21:330. doi: 10.1186/s12866-021-02389-7 (PMC8641181; doi:10.1186/s12866-021-02389-7)
Supplement: Supplementary file 1 — Additional file 1. Clinical characteristics of 50 women diagnosed with preterm labor enrolled in the present study. [file 12866_2021_2389_MOESM1_ESM.xlsx]

## Sheet: Table for paper
Subject number	Ethnicity	Gestational Age in weeks	Gestational Age-additional days	Ruptured Membranes	Chorioamnionitis	Nugent Score	Delivered	Cervical E. coli Isolate
1	White	36	5	No	Yes	Normal	Yes	NA
2	Black	34	5	Yes	No	Intermediate	Yes	NA
3	White	33	2	No	No	Intermediate	No	NA
4	American-Indian	33	6	No	No	Bacterial vaginosis	No	NA
5	White	36	5	No	No	Normal	Yes	NA
6	Black	33	3	No	Unknown	Bacterial vaginosis	Yes	NA
7	White	33	0	No	No	Intermediate	No	NA
8	White	33	1	No	No	Bacterial vaginosis	No	NA
9	Other	29	3	No	No	Intermediate	No	NA
10	White	30	5	No	No	Normal	No	NA
11	White	35	4	No	No	Bacterial vaginosis	Yes	NA
12	Hispanic	33	2	No	No	Normal	Yes	SCBcol-1
13	Black	33	6	No	No	Intermediate	No	NA
14	White	26	3	No	No	Bacterial vaginosis	Yes	NA
15	Black	28	5	No	No	Bacterial vaginosis	Yes	NA
16	Hispanic	34	5	No	No	Bacterial vaginosis	No	NA
17	White	36	6	Yes	No	Normal	Yes	NA
18	Hispanic	27	2	No	No	Normal	No	NA
19	White	31	2	Yes	No	Intermediate	Yes	NA
20	Other	27	2	No	No	Bacterial vaginosis	No	NA
21	White	33	2	No	No	Normal	No	NA
22	White	29	1	Yes	No	Iinvalid	Yes	NA
23	Other	35	3	No	Unknown	Normal	Yes	NA
24	White	25	1	No	No	Bacterial vaginosis	No	NA
25	Asian	30	2	No	No	Normal	No	NA
26	White	36	2	No	No	Intermediate	No	NA
27	Hispanic	35	6	Yes	No	Bacterial vaginosis	Yes	NA
28	White	30	0	Yes	No	Intermediate	Yes	NA
29	Hispanic	33	2	No	No	Bacterial vaginosis	Yes	NA
30	White	30	2	No	No	Bacterial vaginosis	No	SCBcol-2
31	White	36	4	No	No	Intermediate	Yes	NA
32	White	34	4	No	No	Bacterial vaginosis	No	NA
33	White	30	4	No	No	Normal	No	NA
34	White	33	1	Yes	Yes	Bacterial vaginosis	Yes	NA
35	Black	36	0	No	No	Normal	No	NA
36	Hispanic	29	3	No	No	Normal	Yes	SCBcol-3
37	White	34	2	No	No	Normal	No	SCBcol-4
38	Hispanic	31	1	No	No	Bacterial vaginosis	Yes	NA
39	Hispanic	32	0	No	No	Normal	No	NA
40	White	34	4	Yes	Unknown	Normal	Yes	NA
41	Hispanic	35	3	No	No	Normal	Yes	NA
42	Hispanic	35	5	Yes	Unknown	Intermediate	Yes	NA
43	Hispanic	36	6	Yes	No	Normal	Yes	NA
44	White	31	6	Yes	No	Normal	Yes	NA
45	White	33	3	Yes	No	Intermediate	Yes	NA
46	Hispanic	31	6	No	No	Normal	No	NA
47	American-Indian	34	2	No	No	Bacterial vaginosis	No	SCBcol-5
48	White	35	0	Yes	Yes	Intermediate	Yes	NA
49	White	33	6	No	No	Normal	No	NA
50	White	35	4	No	No	Intermediate	Yes	SCBcol-6
