# Supplementary material for: Whole-genome sequencing-based phylogeny, antibiotic resistance, and invasive phenotype of Escherichia coli strains colonizing the cervix of women in preterm labor
Source: BMC Microbiol. 2021 Dec 3;21:330. doi: 10.1186/s12866-021-02389-7 (PMC8641181; doi:10.1186/s12866-021-02389-7)
Supplement: Supplementary file 2 — Additional file 2. BLAST hits table of pangenome analysis that included all cervical and neonatal genome sequences. [file 12866_2021_2389_MOESM2_ESM.csv]

Sequence ID	File	Locus Tag	Start	End	Gene	Product	Other	Hit Sequence ID	Hit File	Hit Locus	Hit Start	Hit End	Hit Gene	Hit Product	Other	Percent Identity
combinedRS218NCBI.1	RS218_NCBI.gbk		111	407		Uncharacterized protein YaaX	transl_table:11 desc:Escherichia coli RS218combinedNCBI	scaffold_5	SCB58.gbk		127504	127800		Uncharacterized protein YaaX	desc:Escherichia Coli SCB58 transl_table:11	98.99
combinedRS218NCBI.1	RS218_NCBI.gbk		111	407		Uncharacterized protein YaaX	transl_table:11 desc:Escherichia coli RS218combinedNCBI	scaffold_26	SCBcol-1.gbk		10004	10300		Uncharacterized protein YaaX	transl_table:11 desc:Escherichia Coli SCBcol-1	97.42
combinedRS218NCBI.1	RS218_NCBI.gbk		111	407		Uncharacterized protein YaaX	transl_table:11 desc:Escherichia coli RS218combinedNCBI	combinedRS218NCBI.1	RS218_NCBI.gbk		5087424	5087642		Uncharacterized protein YaaX	transl_table:11 desc:Escherichia coli RS218combinedNCBI	100
combinedRS218NCBI.1	RS218_NCBI.gbk		111	407		Uncharacterized protein YaaX	transl_table:11 desc:Escherichia coli RS218combinedNCBI	combinedRS218NCBI.1	RS218_NCBI.gbk		111	407		Uncharacterized protein YaaX	transl_table:11 desc:Escherichia coli RS218combinedNCBI	100
combinedRS218NCBI.1	RS218_NCBI.gbk		111	407		Uncharacterized protein YaaX	transl_table:11 desc:Escherichia coli RS218combinedNCBI	scaffold_20	SCB5.gbk		83690	83986		Uncharacterized protein YaaX	transl_table:11 desc:Escherichia Coli SCB5	99.58
combinedRS218NCBI.1	RS218_NCBI.gbk		111	407		Uncharacterized protein YaaX	transl_table:11 desc:Escherichia coli RS218combinedNCBI	scaffold_12	SCBcol-5.gbk		127579	127875		Uncharacterized protein YaaX	desc:Escherichia Coli SCBcol-5 transl_table:11	98.65
combinedRS218NCBI.1	RS218_NCBI.gbk		111	407		Uncharacterized protein YaaX	transl_table:11 desc:Escherichia coli RS218combinedNCBI	scaffold_24	SCBcol-4.gbk		10003	10299		Uncharacterized protein YaaX	transl_table:11 desc:Escherichia Coli SCBcol-4	97.46
combinedRS218NCBI.1	RS218_NCBI.gbk		111	407		Uncharacterized protein YaaX	transl_table:11 desc:Escherichia coli RS218combinedNCBI	gi|636871230|gb|JMKH01000074.1|	SCB34_.gbk		235584	235832		FIG00638853: hypothetical protein	desc:Escherichia coli SCB34 transl_table:11	99.1
combinedRS218NCBI.1	RS218_NCBI.gbk		111	407		Uncharacterized protein YaaX	transl_table:11 desc:Escherichia coli RS218combinedNCBI	scaffold_4	SCB12.gbk		41868	42164		Uncharacterized protein YaaX	desc:Escherichia coli SCB12 transl_table:11	100
combinedRS218NCBI.1	RS218_NCBI.gbk		111	407		Uncharacterized protein YaaX	transl_table:11 desc:Escherichia coli RS218combinedNCBI	scaffold_4	SCBcol-6.gbk		123711	124007		Uncharacterized protein YaaX	transl_table:11 desc:Escherichia Coli SCBcol-6A	98.65
combinedRS218NCBI.1	RS218_NCBI.gbk		111	407		Uncharacterized protein YaaX	transl_table:11 desc:Escherichia coli RS218combinedNCBI	scaffold_24	SCBcol-3.gbk		51103	51399		Uncharacterized protein YaaX	transl_table:11 desc:Unknown Coli SCBcol-3	97.03
combinedRS218NCBI.1	RS218_NCBI.gbk		111	407		Uncharacterized protein YaaX	transl_table:11 desc:Escherichia coli RS218combinedNCBI	scaffold_23	SCBcol-2.gbk		304	600		Uncharacterized protein YaaX	transl_table:11 desc:Escherichia Coli SCBcol-2	99.33
combinedRS218NCBI.1	RS218_NCBI.gbk		111	407		Uncharacterized protein YaaX	transl_table:11 desc:Escherichia coli RS218combinedNCBI	scaffold_2	SCB29.gbk		221133	221429		Uncharacterized protein YaaX	transl_table:11 desc:Escherichia Coli SCB29	99.58
combinedRS218NCBI.1	RS218_NCBI.gbk		447	1223		UPF0246 protein YaaA	transl_table:11 desc:Escherichia coli RS218combinedNCBI	scaffold_20	SCB5.gbk		82761	83537		UPF0246 protein YaaA	transl_table:11 desc:Escherichia Coli SCB5	97.55
combinedRS218NCBI.1	RS218_NCBI.gbk		447	1223		UPF0246 protein YaaA	transl_table:11 desc:Escherichia coli RS218combinedNCBI	scaffold_12	SCBcol-5.gbk		126763	127539		UPF0246 protein YaaA	transl_table:11 desc:Escherichia Coli SCBcol-5	97.94
combinedRS218NCBI.1	RS218_NCBI.gbk		447	1223		UPF0246 protein YaaA	transl_table:11 desc:Escherichia coli RS218combinedNCBI	scaffold_2	SCB29.gbk		220204	220980		UPF0246 protein YaaA	desc:Escherichia Coli SCB29 transl_table:11	97.55
combinedRS218NCBI.1	RS218_NCBI.gbk		447	1223		UPF0246 protein YaaA	transl_table:11 desc:Escherichia coli RS218combinedNCBI	scaffold_26	SCBcol-1.gbk		9075	9851		UPF0246 protein YaaA	desc:Escherichia Coli SCBcol-1 transl_table:11	98.2
combinedRS218NCBI.1	RS218_NCBI.gbk		447	1223		UPF0246 protein YaaA	transl_table:11 desc:Escherichia coli RS218combinedNCBI	scaffold_24	SCBcol-4.gbk		9074	9850		UPF0246 protein YaaA	desc:Escherichia Coli SCBcol-4 transl_table:11	98.07
combinedRS218NCBI.1	RS218_NCBI.gbk		447	1223		UPF0246 protein YaaA	transl_table:11 desc:Escherichia coli RS218combinedNCBI	scaffold_5	SCB58.gbk		126688	127464		UPF0246 protein YaaA	transl_table:11 desc:Escherichia Coli SCB58	99.23
combinedRS218NCBI.1	RS218_NCBI.gbk		447	1223		UPF0246 protein YaaA	transl_table:11 desc:Escherichia coli RS218combinedNCBI	scaffold_24	SCBcol-3.gbk		51552	52328		UPF0246 protein YaaA	desc:Unknown Coli SCBcol-3 transl_table:11	97.68
combinedRS218NCBI.1	RS218_NCBI.gbk		447	1223		UPF0246 protein YaaA	transl_table:11 desc:Escherichia coli RS218combinedNCBI	scaffold_4	SCBcol-6.gbk		124057	124833		UPF0246 protein YaaA	transl_table:11 desc:Escherichia Coli SCBcol-6A	99.74
combinedRS218NCBI.1	RS218_NCBI.gbk		447	1223		UPF0246 protein YaaA	transl_table:11 desc:Escherichia coli RS218combinedNCBI	scaffold_4	SCB12.gbk		42204	42980		UPF0246 protein YaaA	transl_table:11 desc:Escherichia coli SCB12	100
combinedRS218NCBI.1	RS218_NCBI.gbk		447	1223		UPF0246 protein YaaA	transl_table:11 desc:Escherichia coli RS218combinedNCBI	combinedRS218NCBI.1	RS218_NCBI.gbk		447	1223		UPF0246 protein YaaA	transl_table:11 desc:Escherichia coli RS218combinedNCBI	100
combinedRS218NCBI.1	RS218_NCBI.gbk		447	1223		UPF0246 protein YaaA	transl_table:11 desc:Escherichia coli RS218combinedNCBI	scaffold_23	SCBcol-2.gbk		640	1416		UPF0246 protein YaaA	transl_table:11 desc:Escherichia Coli SCBcol-2	97.94
combinedRS218NCBI.1	RS218_NCBI.gbk		447	1223		UPF0246 protein YaaA	transl_table:11 desc:Escherichia coli RS218combinedNCBI	gi|636871230|gb|JMKH01000074.1|	SCB34_.gbk		234796	235572		UPF0246 protein YaaA	transl_table:11 desc:Escherichia coli SCB34	99.23
combinedRS218NCBI.1	RS218_NCBI.gbk		1293	2723		Putative alanine/glycine transport protein	desc:Escherichia coli RS218combinedNCBI transl_table:11	gi|636871230|gb|JMKH01000074.1|	SCB34_.gbk		233296	234726		Putative alanine/glycine transport protein	transl_table:11 desc:Escherichia coli SCB34	99.09
combinedRS218NCBI.1	RS218_NCBI.gbk		1293	2723		Putative alanine/glycine transport protein	desc:Escherichia coli RS218combinedNCBI transl_table:11	combinedRS218NCBI.1	RS218_NCBI.gbk		1293	2723		Putative alanine/glycine transport protein	transl_table:11 desc:Escherichia coli RS218combinedNCBI	100
combinedRS218NCBI.1	RS218_NCBI.gbk		1293	2723		Putative alanine/glycine transport protein	desc:Escherichia coli RS218combinedNCBI transl_table:11	scaffold_2	SCB29.gbk		218704	220134		Putative alanine/glycine transport protein	transl_table:11 desc:Escherichia Coli SCB29	97.48
combinedRS218NCBI.1	RS218_NCBI.gbk		1293	2723		Putative alanine/glycine transport protein	desc:Escherichia coli RS218combinedNCBI transl_table:11	scaffold_20	SCB5.gbk		81261	82691		Putative alanine/glycine transport protein	desc:Escherichia Coli SCB5 transl_table:11	97.48
combinedRS218NCBI.1	RS218_NCBI.gbk		1293	2723		Putative alanine/glycine transport protein	desc:Escherichia coli RS218combinedNCBI transl_table:11	scaffold_4	SCB12.gbk		43050	44480		Putative alanine/glycine transport protein	transl_table:11 desc:Escherichia coli SCB12	100
combinedRS218NCBI.1	RS218_NCBI.gbk		1293	2723		Putative alanine/glycine transport protein	desc:Escherichia coli RS218combinedNCBI transl_table:11	scaffold_26	SCBcol-1.gbk		7575	9005		Putative alanine/glycine transport protein	desc:Escherichia Coli SCBcol-1 transl_table:11	98.39
combinedRS218NCBI.1	RS218_NCBI.gbk		1293	2723		Putative alanine/glycine transport protein	desc:Escherichia coli RS218combinedNCBI transl_table:11	scaffold_23	SCBcol-2.gbk		1486	2916		Putative alanine/glycine transport protein	desc:Escherichia Coli SCBcol-2 transl_table:11	97.55
combinedRS218NCBI.1	RS218_NCBI.gbk		1293	2723		Putative alanine/glycine transport protein	desc:Escherichia coli RS218combinedNCBI transl_table:11	scaffold_12	SCBcol-5.gbk		125263	126693		Putative alanine/glycine transport protein	transl_table:11 desc:Escherichia Coli SCBcol-5	97.62
combinedRS218NCBI.1	RS218_NCBI.gbk		1293	2723		Putative alanine/glycine transport protein	desc:Escherichia coli RS218combinedNCBI transl_table:11	scaffold_5	SCB58.gbk		125188	126618		Putative alanine/glycine transport protein	desc:Escherichia Coli SCB58 transl_table:11	99.09
combinedRS218NCBI.1	RS218_NCBI.gbk		1293	2723		Putative alanine/glycine transport protein	desc:Escherichia coli RS218combinedNCBI transl_table:11	scaffold_4	SCBcol-6.gbk		124903	126333		Putative alanine/glycine transport protein	desc:Escherichia Coli SCBcol-6A transl_table:11	99.72
combinedRS218NCBI.1	RS218_NCBI.gbk		1293	2723		Putative alanine/glycine transport protein	desc:Escherichia coli RS218combinedNCBI transl_table:11	scaffold_24	SCBcol-3.gbk		52398	53828		Putative alanine/glycine transport protein	transl_table:11 desc:Unknown Coli SCBcol-3	97.27
combinedRS218NCBI.1	RS218_NCBI.gbk		1293	2723		Putative alanine/glycine transport protein	desc:Escherichia coli RS218combinedNCBI transl_table:11	scaffold_24	SCBcol-4.gbk		7574	9004		Putative alanine/glycine transport protein	desc:Escherichia Coli SCBcol-4 transl_table:11	97.34
combinedRS218NCBI.1	RS218_NCBI.gbk		3002	3955		Transaldolase (EC 2.2.1.2)	transl_table:11 desc:Escherichia coli RS218combinedNCBI EC_number:2.2.1.2	scaffold_8	SCBcol-1.gbk		105822	106772		Transaldolase (EC 2.2.1.2)	transl_table:11 desc:Escherichia Coli SCBcol-1 EC_number:2.2.1.2	82.66
combinedRS218NCBI.1	RS218_NCBI.gbk		3002	3955		Transaldolase (EC 2.2.1.2)	transl_table:11 desc:Escherichia coli RS218combinedNCBI EC_number:2.2.1.2	scaffold_12	SCBcol-5.gbk		124031	124984		Transaldolase (EC 2.2.1.2)	desc:Escherichia Coli SCBcol-5 EC_number:2.2.1.2 transl_table:11	99.69
combinedRS218NCBI.1	RS218_NCBI.gbk		3002	3955		Transaldolase (EC 2.2.1.2)	transl_table:11 desc:Escherichia coli RS218combinedNCBI EC_number:2.2.1.2	scaffold_2	SCB29.gbk		217472	218425		Transaldolase (EC 2.2.1.2)	desc:Escherichia Coli SCB29 EC_number:2.2.1.2 transl_table:11	98.43
combinedRS218NCBI.1	RS218_NCBI.gbk		3002	3955		Transaldolase (EC 2.2.1.2)	transl_table:11 desc:Escherichia coli RS218combinedNCBI EC_number:2.2.1.2	scaffold_20	SCB5.gbk		80029	80982		Transaldolase (EC 2.2.1.2)	transl_table:11 desc:Escherichia Coli SCB5 EC_number:2.2.1.2	98.43
combinedRS218NCBI.1	RS218_NCBI.gbk		3002	3955		Transaldolase (EC 2.2.1.2)	transl_table:11 desc:Escherichia coli RS218combinedNCBI EC_number:2.2.1.2	scaffold_26	SCBcol-1.gbk		6343	7296		Transaldolase (EC 2.2.1.2)	desc:Escherichia Coli SCBcol-1 EC_number:2.2.1.2 transl_table:11	98.85
combinedRS218NCBI.1	RS218_NCBI.gbk		3002	3955		Transaldolase (EC 2.2.1.2)	transl_table:11 desc:Escherichia coli RS218combinedNCBI EC_number:2.2.1.2	scaffold_24	SCBcol-4.gbk		6342	7295		Transaldolase (EC 2.2.1.2)	transl_table:11 desc:Escherichia Coli SCBcol-4 EC_number:2.2.1.2	99.06
combinedRS218NCBI.1	RS218_NCBI.gbk		3002	3955		Transaldolase (EC 2.2.1.2)	transl_table:11 desc:Escherichia coli RS218combinedNCBI EC_number:2.2.1.2	scaffold_4	SCB29.gbk		51430	52380		Transaldolase (EC 2.2.1.2)	transl_table:11 desc:Escherichia Coli SCB29 EC_number:2.2.1.2	82.66
combinedRS218NCBI.1	RS218_NCBI.gbk		3002	3955		Transaldolase (EC 2.2.1.2)	transl_table:11 desc:Escherichia coli RS218combinedNCBI EC_number:2.2.1.2	scaffold_2	SCB5.gbk		51430	52380		Transaldolase (EC 2.2.1.2)	desc:Escherichia Coli SCB5 EC_number:2.2.1.2 transl_table:11	82.66
combinedRS218NCBI.1	RS218_NCBI.gbk		3002	3955		Transaldolase (EC 2.2.1.2)	transl_table:11 desc:Escherichia coli RS218combinedNCBI EC_number:2.2.1.2	combinedRS218NCBI.1	RS218_NCBI.gbk		2747425	2748375		Transaldolase (EC 2.2.1.2)	EC_number:2.2.1.2 desc:Escherichia coli RS218combinedNCBI transl_table:11	83.24
combinedRS218NCBI.1	RS218_NCBI.gbk		3002	3955		Transaldolase (EC 2.2.1.2)	transl_table:11 desc:Escherichia coli RS218combinedNCBI EC_number:2.2.1.2	scaffold_5	SCBcol-2.gbk		46179	47129		Transaldolase (EC 2.2.1.2)	transl_table:11 EC_number:2.2.1.2 desc:Escherichia Coli SCBcol-2	82.84
combinedRS218NCBI.1	RS218_NCBI.gbk		3002	3955		Transaldolase (EC 2.2.1.2)	transl_table:11 desc:Escherichia coli RS218combinedNCBI EC_number:2.2.1.2	gi|636874958|gb|JMKH01000021.1|	SCB34_.gbk		138470	139420		Transaldolase (EC 2.2.1.2)	transl_table:11 EC_number:2.2.1.2 desc:Escherichia coli SCB34	82.08
combinedRS218NCBI.1	RS218_NCBI.gbk		3002	3955		Transaldolase (EC 2.2.1.2)	transl_table:11 desc:Escherichia coli RS218combinedNCBI EC_number:2.2.1.2	scaffold_5	SCB58.gbk		123956	124909		Transaldolase (EC 2.2.1.2)	transl_table:11 EC_number:2.2.1.2 desc:Escherichia Coli SCB58	99.79
combinedRS218NCBI.1	RS218_NCBI.gbk		3002	3955		Transaldolase (EC 2.2.1.2)	transl_table:11 desc:Escherichia coli RS218combinedNCBI EC_number:2.2.1.2	scaffold_24	SCBcol-3.gbk		54107	55060		Transaldolase (EC 2.2.1.2)	desc:Unknown Coli SCBcol-3 EC_number:2.2.1.2 transl_table:11	99.27
combinedRS218NCBI.1	RS218_NCBI.gbk		3002	3955		Transaldolase (EC 2.2.1.2)	transl_table:11 desc:Escherichia coli RS218combinedNCBI EC_number:2.2.1.2	scaffold_2	SCBcol-6.gbk		450111	451061		Transaldolase (EC 2.2.1.2)	transl_table:11 desc:Escherichia Coli SCBcol-6A EC_number:2.2.1.2	83.24
combinedRS218NCBI.1	RS218_NCBI.gbk		3002	3955		Transaldolase (EC 2.2.1.2)	transl_table:11 desc:Escherichia coli RS218combinedNCBI EC_number:2.2.1.2	gi|636871230|gb|JMKH01000074.1|	SCB34_.gbk		232064	233017		Transaldolase (EC 2.2.1.2)	transl_table:11 EC_number:2.2.1.2 desc:Escherichia coli SCB34	99.79
combinedRS218NCBI.1	RS218_NCBI.gbk		3002	3955		Transaldolase (EC 2.2.1.2)	transl_table:11 desc:Escherichia coli RS218combinedNCBI EC_number:2.2.1.2	combinedRS218NCBI.1	RS218_NCBI.gbk		3002	3955		Transaldolase (EC 2.2.1.2)	transl_table:11 desc:Escherichia coli RS218combinedNCBI EC_number:2.2.1.2	100
combinedRS218NCBI.1	RS218_NCBI.gbk		3002	3955		Transaldolase (EC 2.2.1.2)	transl_table:11 desc:Escherichia coli RS218combinedNCBI EC_number:2.2.1.2	scaffold_4	SCBcol-3.gbk		146176	147126		Transaldolase (EC 2.2.1.2)	EC_number:2.2.1.2 desc:Unknown Coli SCBcol-3 transl_table:11	83.24
combinedRS218NCBI.1	RS218_NCBI.gbk		3002	3955		Transaldolase (EC 2.2.1.2)	transl_table:11 desc:Escherichia coli RS218combinedNCBI EC_number:2.2.1.2	scaffold_10	SCB12.gbk		42074	43024		Transaldolase (EC 2.2.1.2)	desc:Escherichia coli SCB12 EC_number:2.2.1.2 transl_table:11	83.24
combinedRS218NCBI.1	RS218_NCBI.gbk		3002	3955		Transaldolase (EC 2.2.1.2)	transl_table:11 desc:Escherichia coli RS218combinedNCBI EC_number:2.2.1.2	scaffold_23	SCBcol-2.gbk		3195	4148		Transaldolase (EC 2.2.1.2)	transl_table:11 desc:Escherichia Coli SCBcol-2 EC_number:2.2.1.2	98.74
combinedRS218NCBI.1	RS218_NCBI.gbk		3002	3955		Transaldolase (EC 2.2.1.2)	transl_table:11 desc:Escherichia coli RS218combinedNCBI EC_number:2.2.1.2	scaffold_4	SCBcol-6.gbk		126612	127565		Transaldolase (EC 2.2.1.2)	transl_table:11 desc:Escherichia Coli SCBcol-6A EC_number:2.2.1.2	98.74
combinedRS218NCBI.1	RS218_NCBI.gbk		3002	3955		Transaldolase (EC 2.2.1.2)	transl_table:11 desc:Escherichia coli RS218combinedNCBI EC_number:2.2.1.2	scaffold_0	SCB58.gbk		472522	473472		Transaldolase (EC 2.2.1.2)	desc:Escherichia Coli SCB58 EC_number:2.2.1.2 transl_table:11	82.08
combinedRS218NCBI.1	RS218_NCBI.gbk		3002	3955		Transaldolase (EC 2.2.1.2)	transl_table:11 desc:Escherichia coli RS218combinedNCBI EC_number:2.2.1.2	scaffold_8	SCBcol-4.gbk		49283	50233		Transaldolase (EC 2.2.1.2)	EC_number:2.2.1.2 desc:Escherichia Coli SCBcol-4 transl_table:11	83.24
combinedRS218NCBI.1	RS218_NCBI.gbk		3002	3955		Transaldolase (EC 2.2.1.2)	transl_table:11 desc:Escherichia coli RS218combinedNCBI EC_number:2.2.1.2	scaffold_9	SCBcol-5.gbk		138373	139323		Transaldolase (EC 2.2.1.2)	desc:Escherichia Coli SCBcol-5 EC_number:2.2.1.2 transl_table:11	82.08
combinedRS218NCBI.1	RS218_NCBI.gbk		3002	3955		Transaldolase (EC 2.2.1.2)	transl_table:11 desc:Escherichia coli RS218combinedNCBI EC_number:2.2.1.2	scaffold_4	SCB12.gbk		44759	45712		Transaldolase (EC 2.2.1.2)	EC_number:2.2.1.2 desc:Escherichia coli SCB12 transl_table:11	100
combinedRS218NCBI.1	RS218_NCBI.gbk		4070	4657		Molybdopterin adenylyltransferase (EC 2.7.7.75)	transl_table:11 EC_number:2.7.7.75 desc:Escherichia coli RS218combinedNCBI	combinedRS218NCBI.1	RS218_NCBI.gbk		4070	4657		Molybdopterin adenylyltransferase (EC 2.7.7.75)	desc:Escherichia coli RS218combinedNCBI EC_number:2.7.7.75 transl_table:11	100
combinedRS218NCBI.1	RS218_NCBI.gbk		4070	4657		Molybdopterin adenylyltransferase (EC 2.7.7.75)	transl_table:11 EC_number:2.7.7.75 desc:Escherichia coli RS218combinedNCBI	scaffold_2	SCB29.gbk		216770	217357		Molybdopterin adenylyltransferase (EC 2.7.7.75)	transl_table:11 desc:Escherichia Coli SCB29 EC_number:2.7.7.75	98.81
combinedRS218NCBI.1	RS218_NCBI.gbk		4070	4657		Molybdopterin adenylyltransferase (EC 2.7.7.75)	transl_table:11 EC_number:2.7.7.75 desc:Escherichia coli RS218combinedNCBI	scaffold_12	SCBcol-5.gbk		123329	123916		Molybdopterin adenylyltransferase (EC 2.7.7.75)	EC_number:2.7.7.75 desc:Escherichia Coli SCBcol-5 transl_table:11	99.66
combinedRS218NCBI.1	RS218_NCBI.gbk		4070	4657		Molybdopterin adenylyltransferase (EC 2.7.7.75)	transl_table:11 EC_number:2.7.7.75 desc:Escherichia coli RS218combinedNCBI	scaffold_4	SCBcol-6.gbk		127680	128267		Molybdopterin adenylyltransferase (EC 2.7.7.75)	transl_table:11 EC_number:2.7.7.75 desc:Escherichia Coli SCBcol-6A	100
combinedRS218NCBI.1	RS218_NCBI.gbk		4070	4657		Molybdopterin adenylyltransferase (EC 2.7.7.75)	transl_table:11 EC_number:2.7.7.75 desc:Escherichia coli RS218combinedNCBI	scaffold_4	SCB12.gbk		45827	46414		Molybdopterin adenylyltransferase (EC 2.7.7.75)	transl_table:11 EC_number:2.7.7.75 desc:Escherichia coli SCB12	100
combinedRS218NCBI.1	RS218_NCBI.gbk		4070	4657		Molybdopterin adenylyltransferase (EC 2.7.7.75)	transl_table:11 EC_number:2.7.7.75 desc:Escherichia coli RS218combinedNCBI	gi|636871230|gb|JMKH01000074.1|	SCB34_.gbk		231362	231949		Molybdopterin adenylyltransferase (EC 2.7.7.75)	transl_table:11 EC_number:2.7.7.75 desc:Escherichia coli SCB34	99.66
combinedRS218NCBI.1	RS218_NCBI.gbk		4070	4657		Molybdopterin adenylyltransferase (EC 2.7.7.75)	transl_table:11 EC_number:2.7.7.75 desc:Escherichia coli RS218combinedNCBI	scaffold_26	SCBcol-1.gbk		5641	6228		Molybdopterin adenylyltransferase (EC 2.7.7.75)	EC_number:2.7.7.75 desc:Escherichia Coli SCBcol-1 transl_table:11	98.13
combinedRS218NCBI.1	RS218_NCBI.gbk		4070	4657		Molybdopterin adenylyltransferase (EC 2.7.7.75)	transl_table:11 EC_number:2.7.7.75 desc:Escherichia coli RS218combinedNCBI	scaffold_24	SCBcol-3.gbk		55175	55762		Molybdopterin adenylyltransferase (EC 2.7.7.75)	transl_table:11 EC_number:2.7.7.75 desc:Unknown Coli SCBcol-3	99.15
combinedRS218NCBI.1	RS218_NCBI.gbk		4070	4657		Molybdopterin adenylyltransferase (EC 2.7.7.75)	transl_table:11 EC_number:2.7.7.75 desc:Escherichia coli RS218combinedNCBI	scaffold_23	SCBcol-2.gbk		4263	4850		Molybdopterin adenylyltransferase (EC 2.7.7.75)	EC_number:2.7.7.75 desc:Escherichia Coli SCBcol-2 transl_table:11	98.81
combinedRS218NCBI.1	RS218_NCBI.gbk		4070	4657		Molybdopterin adenylyltransferase (EC 2.7.7.75)	transl_table:11 EC_number:2.7.7.75 desc:Escherichia coli RS218combinedNCBI	scaffold_20	SCB5.gbk		79327	79914		Molybdopterin adenylyltransferase (EC 2.7.7.75)	transl_table:11 desc:Escherichia Coli SCB5 EC_number:2.7.7.75	98.81
combinedRS218NCBI.1	RS218_NCBI.gbk		4070	4657		Molybdopterin adenylyltransferase (EC 2.7.7.75)	transl_table:11 EC_number:2.7.7.75 desc:Escherichia coli RS218combinedNCBI	scaffold_24	SCBcol-4.gbk		5640	6227		Molybdopterin adenylyltransferase (EC 2.7.7.75)	desc:Escherichia Coli SCBcol-4 EC_number:2.7.7.75 transl_table:11	98.47
combinedRS218NCBI.1	RS218_NCBI.gbk		4070	4657		Molybdopterin adenylyltransferase (EC 2.7.7.75)	transl_table:11 EC_number:2.7.7.75 desc:Escherichia coli RS218combinedNCBI	scaffold_5	SCB58.gbk		123254	123841		Molybdopterin adenylyltransferase (EC 2.7.7.75)	transl_table:11 desc:Escherichia Coli SCB58 EC_number:2.7.7.75	99.66
combinedRS218NCBI.1	RS218_NCBI.gbk		4862	5428		Succinate-acetate/proton symporter SatP	desc:Escherichia coli RS218combinedNCBI transl_table:11	scaffold_68	SCBcol-3.gbk		174	740		Succinate-acetate/proton symporter SatP	transl_table:11 desc:Unknown Coli SCBcol-3	97.71
combinedRS218NCBI.1	RS218_NCBI.gbk		4862	5428		Succinate-acetate/proton symporter SatP	desc:Escherichia coli RS218combinedNCBI transl_table:11	scaffold_20	SCB5.gbk		78726	79292		Succinate-acetate/proton symporter SatP	desc:Escherichia Coli SCB5 transl_table:11	98.06
combinedRS218NCBI.1	RS218_NCBI.gbk		4862	5428		Succinate-acetate/proton symporter SatP	desc:Escherichia coli RS218combinedNCBI transl_table:11	scaffold_26	SCBcol-1.gbk		5040	5606		Succinate-acetate/proton symporter SatP	desc:Escherichia Coli SCBcol-1 transl_table:11	97.88
combinedRS218NCBI.1	RS218_NCBI.gbk		4862	5428		Succinate-acetate/proton symporter SatP	desc:Escherichia coli RS218combinedNCBI transl_table:11	scaffold_23	SCBcol-2.gbk		4885	5451		Succinate-acetate/proton symporter SatP	desc:Escherichia Coli SCBcol-2 transl_table:11	98.06
combinedRS218NCBI.1	RS218_NCBI.gbk		4862	5428		Succinate-acetate/proton symporter SatP	desc:Escherichia coli RS218combinedNCBI transl_table:11	scaffold_12	SCBcol-5.gbk		122728	123294		Succinate-acetate/proton symporter SatP	transl_table:11 desc:Escherichia Coli SCBcol-5	99.47
combinedRS218NCBI.1	RS218_NCBI.gbk		4862	5428		Succinate-acetate/proton symporter SatP	desc:Escherichia coli RS218combinedNCBI transl_table:11	scaffold_5	SCB58.gbk		122653	123219		Succinate-acetate/proton symporter SatP	transl_table:11 desc:Escherichia Coli SCB58	99.47
combinedRS218NCBI.1	RS218_NCBI.gbk		4862	5428		Succinate-acetate/proton symporter SatP	desc:Escherichia coli RS218combinedNCBI transl_table:11	gi|636871230|gb|JMKH01000074.1|	SCB34_.gbk		230761	231327		Succinate-acetate/proton symporter SatP	desc:Escherichia coli SCB34 transl_table:11	99.47
combinedRS218NCBI.1	RS218_NCBI.gbk		4862	5428		Succinate-acetate/proton symporter SatP	desc:Escherichia coli RS218combinedNCBI transl_table:11	combinedRS218NCBI.1	RS218_NCBI.gbk		4862	5428		Succinate-acetate/proton symporter SatP	desc:Escherichia coli RS218combinedNCBI transl_table:11	100
combinedRS218NCBI.1	RS218_NCBI.gbk		4862	5428		Succinate-acetate/proton symporter SatP	desc:Escherichia coli RS218combinedNCBI transl_table:11	scaffold_4	SCBcol-6.gbk		128472	129038		Succinate-acetate/proton symporter SatP	desc:Escherichia Coli SCBcol-6A transl_table:11	99.82
combinedRS218NCBI.1	RS218_NCBI.gbk		4862	5428		Succinate-acetate/proton symporter SatP	desc:Escherichia coli RS218combinedNCBI transl_table:11	scaffold_2	SCB29.gbk		216169	216735		Succinate-acetate/proton symporter SatP	desc:Escherichia Coli SCB29 transl_table:11	98.06
combinedRS218NCBI.1	RS218_NCBI.gbk		4862	5428		Succinate-acetate/proton symporter SatP	desc:Escherichia coli RS218combinedNCBI transl_table:11	scaffold_24	SCBcol-4.gbk		5039	5605		Succinate-acetate/proton symporter SatP	desc:Escherichia Coli SCBcol-4 transl_table:11	97.88
combinedRS218NCBI.1	RS218_NCBI.gbk		4862	5428		Succinate-acetate/proton symporter SatP	desc:Escherichia coli RS218combinedNCBI transl_table:11	scaffold_4	SCB12.gbk		46619	47185		Succinate-acetate/proton symporter SatP	transl_table:11 desc:Escherichia coli SCB12	100
combinedRS218NCBI.1	RS218_NCBI.gbk		5577	6290		UPF0174 protein YaaW	transl_table:11 desc:Escherichia coli RS218combinedNCBI	scaffold_68	SCBcol-3.gbk		889	1602		UPF0174 protein YaaW	transl_table:11 desc:Unknown Coli SCBcol-3	97.76
combinedRS218NCBI.1	RS218_NCBI.gbk		5577	6290		UPF0174 protein YaaW	transl_table:11 desc:Escherichia coli RS218combinedNCBI	scaffold_5	SCB58.gbk		121791	122504		UPF0174 protein YaaW	transl_table:11 desc:Escherichia Coli SCB58	100
combinedRS218NCBI.1	RS218_NCBI.gbk		5577	6290		UPF0174 protein YaaW	transl_table:11 desc:Escherichia coli RS218combinedNCBI	scaffold_4	SCBcol-6.gbk		129187	129900		UPF0174 protein YaaW	desc:Escherichia Coli SCBcol-6A transl_table:11	99.86
combinedRS218NCBI.1	RS218_NCBI.gbk		5577	6290		UPF0174 protein YaaW	transl_table:11 desc:Escherichia coli RS218combinedNCBI	combinedRS218NCBI.1	RS218_NCBI.gbk		5577	6290		UPF0174 protein YaaW	desc:Escherichia coli RS218combinedNCBI transl_table:11	100
combinedRS218NCBI.1	RS218_NCBI.gbk		5577	6290		UPF0174 protein YaaW	transl_table:11 desc:Escherichia coli RS218combinedNCBI	scaffold_4	SCB12.gbk		47334	48047		UPF0174 protein YaaW	desc:Escherichia coli SCB12 transl_table:11	100
combinedRS218NCBI.1	RS218_NCBI.gbk		5577	6290		UPF0174 protein YaaW	transl_table:11 desc:Escherichia coli RS218combinedNCBI	scaffold_23	SCBcol-2.gbk		5600	6313		UPF0174 protein YaaW	desc:Escherichia Coli SCBcol-2 transl_table:11	97.48
combinedRS218NCBI.1	RS218_NCBI.gbk		5577	6290		UPF0174 protein YaaW	transl_table:11 desc:Escherichia coli RS218combinedNCBI	scaffold_2	SCB29.gbk		215307	216020		UPF0174 protein YaaW	desc:Escherichia Coli SCB29 transl_table:11	97.9
combinedRS218NCBI.1	RS218_NCBI.gbk		5577	6290		UPF0174 protein YaaW	transl_table:11 desc:Escherichia coli RS218combinedNCBI	scaffold_12	SCBcol-5.gbk		121866	122579		UPF0174 protein YaaW	transl_table:11 desc:Escherichia Coli SCBcol-5	100
combinedRS218NCBI.1	RS218_NCBI.gbk		5577	6290		UPF0174 protein YaaW	transl_table:11 desc:Escherichia coli RS218combinedNCBI	scaffold_24	SCBcol-4.gbk		4177	4890		UPF0174 protein YaaW	transl_table:11 desc:Escherichia Coli SCBcol-4	97.48
combinedRS218NCBI.1	RS218_NCBI.gbk		5577	6290		UPF0174 protein YaaW	transl_table:11 desc:Escherichia coli RS218combinedNCBI	gi|636871230|gb|JMKH01000074.1|	SCB34_.gbk		229899	230612		UPF0174 protein YaaW	desc:Escherichia coli SCB34 transl_table:11	100
combinedRS218NCBI.1	RS218_NCBI.gbk		5577	6290		UPF0174 protein YaaW	transl_table:11 desc:Escherichia coli RS218combinedNCBI	scaffold_20	SCB5.gbk		77864	78577		UPF0174 protein YaaW	desc:Escherichia Coli SCB5 transl_table:11	97.9
combinedRS218NCBI.1	RS218_NCBI.gbk		5577	6290		UPF0174 protein YaaW	transl_table:11 desc:Escherichia coli RS218combinedNCBI	scaffold_26	SCBcol-1.gbk		4178	4891		UPF0174 protein YaaW	transl_table:11 desc:Escherichia Coli SCBcol-1	98.18
combinedRS218NCBI.1	RS218_NCBI.gbk		6316	6720		UPF0412 protein YaaI	transl_table:11 desc:Escherichia coli RS218combinedNCBI	scaffold_26	SCBcol-1.gbk		3748	4152		UPF0412 protein YaaI	transl_table:11 desc:Escherichia Coli SCBcol-1	96.05
combinedRS218NCBI.1	RS218_NCBI.gbk		6316	6720		UPF0412 protein YaaI	transl_table:11 desc:Escherichia coli RS218combinedNCBI	scaffold_2	SCB29.gbk		214877	215281		UPF0412 protein YaaI	transl_table:11 desc:Escherichia Coli SCB29	96.54
combinedRS218NCBI.1	RS218_NCBI.gbk		6316	6720		UPF0412 protein YaaI	transl_table:11 desc:Escherichia coli RS218combinedNCBI	scaffold_12	SCBcol-5.gbk		121436	121840		UPF0412 protein YaaI	desc:Escherichia Coli SCBcol-5 transl_table:11	99.75
combinedRS218NCBI.1	RS218_NCBI.gbk		6316	6720		UPF0412 protein YaaI	transl_table:11 desc:Escherichia coli RS218combinedNCBI	scaffold_4	SCB12.gbk		48073	48477		UPF0412 protein YaaI	desc:Escherichia coli SCB12 transl_table:11	100
combinedRS218NCBI.1	RS218_NCBI.gbk		6316	6720		UPF0412 protein YaaI	transl_table:11 desc:Escherichia coli RS218combinedNCBI	gi|636871230|gb|JMKH01000074.1|	SCB34_.gbk		229469	229873		UPF0412 protein YaaI	desc:Escherichia coli SCB34 transl_table:11	99.75
combinedRS218NCBI.1	RS218_NCBI.gbk		6316	6720		UPF0412 protein YaaI	transl_table:11 desc:Escherichia coli RS218combinedNCBI	scaffold_5	SCB58.gbk		121361	121765		UPF0412 protein YaaI	transl_table:11 desc:Escherichia Coli SCB58	99.75
combinedRS218NCBI.1	RS218_NCBI.gbk		6316	6720		UPF0412 protein YaaI	transl_table:11 desc:Escherichia coli RS218combinedNCBI	scaffold_24	SCBcol-4.gbk		3747	4151		UPF0412 protein YaaI	transl_table:11 desc:Escherichia Coli SCBcol-4	96.3
combinedRS218NCBI.1	RS218_NCBI.gbk		6316	6720		UPF0412 protein YaaI	transl_table:11 desc:Escherichia coli RS218combinedNCBI	scaffold_23	SCBcol-2.gbk		6339	6743		UPF0412 protein YaaI	transl_table:11 desc:Escherichia Coli SCBcol-2	94.57
combinedRS218NCBI.1	RS218_NCBI.gbk		6316	6720		UPF0412 protein YaaI	transl_table:11 desc:Escherichia coli RS218combinedNCBI	scaffold_68	SCBcol-3.gbk		1628	2032		UPF0412 protein YaaI	desc:Unknown Coli SCBcol-3 transl_table:11	96.3
combinedRS218NCBI.1	RS218_NCBI.gbk		6316	6720		UPF0412 protein YaaI	transl_table:11 desc:Escherichia coli RS218combinedNCBI	scaffold_4	SCBcol-6.gbk		129926	130330		UPF0412 protein YaaI	desc:Escherichia Coli SCBcol-6A transl_table:11	99.26
combinedRS218NCBI.1	RS218_NCBI.gbk		6316	6720		UPF0412 protein YaaI	transl_table:11 desc:Escherichia coli RS218combinedNCBI	combinedRS218NCBI.1	RS218_NCBI.gbk		6316	6720		UPF0412 protein YaaI	desc:Escherichia coli RS218combinedNCBI transl_table:11	100
combinedRS218NCBI.1	RS218_NCBI.gbk		6316	6720		UPF0412 protein YaaI	transl_table:11 desc:Escherichia coli RS218combinedNCBI	scaffold_20	SCB5.gbk		77434	77838		UPF0412 protein YaaI	desc:Escherichia Coli SCB5 transl_table:11	96.54
combinedRS218NCBI.1	RS218_NCBI.gbk		7092	9008		Chaperone protein DnaK	transl_table:11 desc:Escherichia coli RS218combinedNCBI	scaffold_12	SCBcol-5.gbk		119149	121065		Chaperone protein DnaK	desc:Escherichia Coli SCBcol-5 transl_table:11	99.9
combinedRS218NCBI.1	RS218_NCBI.gbk		7092	9008		Chaperone protein DnaK	transl_table:11 desc:Escherichia coli RS218combinedNCBI	gi|636871230|gb|JMKH01000074.1|	SCB34_.gbk		227182	229098		Chaperone protein DnaK	desc:Escherichia coli SCB34 transl_table:11	99.95
combinedRS218NCBI.1	RS218_NCBI.gbk		7092	9008		Chaperone protein DnaK	transl_table:11 desc:Escherichia coli RS218combinedNCBI	scaffold_24	SCBcol-4.gbk		1454	3370		Chaperone protein DnaK	transl_table:11 desc:Escherichia Coli SCBcol-4	99.01
combinedRS218NCBI.1	RS218_NCBI.gbk		7092	9008		Chaperone protein DnaK	transl_table:11 desc:Escherichia coli RS218combinedNCBI	combinedRS218NCBI.1	RS218_NCBI.gbk		7092	9008		Chaperone protein DnaK	transl_table:11 desc:Escherichia coli RS218combinedNCBI	100
combinedRS218NCBI.1	RS218_NCBI.gbk		7092	9008		Chaperone protein DnaK	transl_table:11 desc:Escherichia coli RS218combinedNCBI	scaffold_4	SCB12.gbk		48849	50765		Chaperone protein DnaK	transl_table:11 desc:Escherichia coli SCB12	100
combinedRS218NCBI.1	RS218_NCBI.gbk		7092	9008		Chaperone protein DnaK	transl_table:11 desc:Escherichia coli RS218combinedNCBI	scaffold_68	SCBcol-3.gbk		2409	4325		Chaperone protein DnaK	desc:Unknown Coli SCBcol-3 transl_table:11	98.96
combinedRS218NCBI.1	RS218_NCBI.gbk		7092	9008		Chaperone protein DnaK	transl_table:11 desc:Escherichia coli RS218combinedNCBI	scaffold_20	SCB5.gbk		75142	77058		Chaperone protein DnaK	transl_table:11 desc:Escherichia Coli SCB5	99.17
combinedRS218NCBI.1	RS218_NCBI.gbk		7092	9008		Chaperone protein DnaK	transl_table:11 desc:Escherichia coli RS218combinedNCBI	scaffold_5	SCB58.gbk		119074	120990		Chaperone protein DnaK	transl_table:11 desc:Escherichia Coli SCB58	99.95
combinedRS218NCBI.1	RS218_NCBI.gbk		7092	9008		Chaperone protein DnaK	transl_table:11 desc:Escherichia coli RS218combinedNCBI	scaffold_26	SCBcol-1.gbk		1455	3371		Chaperone protein DnaK	transl_table:11 desc:Escherichia Coli SCBcol-1	99.27
combinedRS218NCBI.1	RS218_NCBI.gbk		7092	9008		Chaperone protein DnaK	transl_table:11 desc:Escherichia coli RS218combinedNCBI	scaffold_23	SCBcol-2.gbk		7119	9035		Chaperone protein DnaK	transl_table:11 desc:Escherichia Coli SCBcol-2	99.17
combinedRS218NCBI.1	RS218_NCBI.gbk		7092	9008		Chaperone protein DnaK	transl_table:11 desc:Escherichia coli RS218combinedNCBI	scaffold_2	SCB29.gbk		212585	214501		Chaperone protein DnaK	transl_table:11 desc:Escherichia Coli SCB29	99.17
combinedRS218NCBI.1	RS218_NCBI.gbk		7092	9008		Chaperone protein DnaK	transl_table:11 desc:Escherichia coli RS218combinedNCBI	scaffold_4	SCBcol-6.gbk		130702	132618		Chaperone protein DnaK	transl_table:11 desc:Escherichia Coli SCBcol-6A	100
combinedRS218NCBI.1	RS218_NCBI.gbk		9097	10227		Chaperone protein DnaJ	desc:Escherichia coli RS218combinedNCBI transl_table:11	gi|636871230|gb|JMKH01000074.1|	SCB34_.gbk		225963	227093		Chaperone protein DnaJ	desc:Escherichia coli SCB34 transl_table:11	98.59
combinedRS218NCBI.1	RS218_NCBI.gbk		9097	10227		Chaperone protein DnaJ	desc:Escherichia coli RS218combinedNCBI transl_table:11	scaffold_26	SCBcol-1.gbk		236	1366		Chaperone protein DnaJ	desc:Escherichia Coli SCBcol-1 transl_table:11	97.97
combinedRS218NCBI.1	RS218_NCBI.gbk		9097	10227		Chaperone protein DnaJ	desc:Escherichia coli RS218combinedNCBI transl_table:11	scaffold_4	SCBcol-6.gbk		132707	133837		Chaperone protein DnaJ	transl_table:11 desc:Escherichia Coli SCBcol-6A	100
combinedRS218NCBI.1	RS218_NCBI.gbk		9097	10227		Chaperone protein DnaJ	desc:Escherichia coli RS218combinedNCBI transl_table:11	scaffold_5	SCB58.gbk		117855	118985		Chaperone protein DnaJ	transl_table:11 desc:Escherichia Coli SCB58	98.59
combinedRS218NCBI.1	RS218_NCBI.gbk		9097	10227		Chaperone protein DnaJ	desc:Escherichia coli RS218combinedNCBI transl_table:11	scaffold_4	SCB12.gbk		50854	51984		Chaperone protein DnaJ	desc:Escherichia coli SCB12 transl_table:11	100
combinedRS218NCBI.1	RS218_NCBI.gbk		9097	10227		Chaperone protein DnaJ	desc:Escherichia coli RS218combinedNCBI transl_table:11	combinedRS218NCBI.1	RS218_NCBI.gbk		9097	10227		Chaperone protein DnaJ	transl_table:11 desc:Escherichia coli RS218combinedNCBI	100
combinedRS218NCBI.1	RS218_NCBI.gbk		9097	10227		Chaperone protein DnaJ	desc:Escherichia coli RS218combinedNCBI transl_table:11	scaffold_20	SCB5.gbk		73923	75053		Chaperone protein DnaJ	desc:Escherichia Coli SCB5 transl_table:11	98.67
combinedRS218NCBI.1	RS218_NCBI.gbk		9097	10227		Chaperone protein DnaJ	desc:Escherichia coli RS218combinedNCBI transl_table:11	scaffold_12	SCBcol-5.gbk		117930	119060		Chaperone protein DnaJ	desc:Escherichia Coli SCBcol-5 transl_table:11	98.59
combinedRS218NCBI.1	RS218_NCBI.gbk		9097	10227		Chaperone protein DnaJ	desc:Escherichia coli RS218combinedNCBI transl_table:11	scaffold_2	SCB29.gbk		211366	212496		Chaperone protein DnaJ	desc:Escherichia Coli SCB29 transl_table:11	98.67
combinedRS218NCBI.1	RS218_NCBI.gbk		9097	10227		Chaperone protein DnaJ	desc:Escherichia coli RS218combinedNCBI transl_table:11	scaffold_24	SCBcol-4.gbk		235	1365		Chaperone protein DnaJ	desc:Escherichia Coli SCBcol-4 transl_table:11	98.05
combinedRS218NCBI.1	RS218_NCBI.gbk		9097	10227		Chaperone protein DnaJ	desc:Escherichia coli RS218combinedNCBI transl_table:11	scaffold_68	SCBcol-3.gbk		4414	5544		Chaperone protein DnaJ	transl_table:11 desc:Unknown Coli SCBcol-3	97.97
combinedRS218NCBI.1	RS218_NCBI.gbk		9097	10227		Chaperone protein DnaJ	desc:Escherichia coli RS218combinedNCBI transl_table:11	scaffold_23	SCBcol-2.gbk		9124	10254		Chaperone protein DnaJ	transl_table:11 desc:Escherichia Coli SCBcol-2	98.5
combinedRS218NCBI.1	RS218_NCBI.gbk		10332	10541		RelF inactive antibacterial toxin protein	transl_table:11 desc:Escherichia coli RS218combinedNCBI	scaffold_58	SCBcol-4.gbk		167	319		RelF inactive antibacterial toxin protein	desc:Escherichia Coli SCBcol-4 transl_table:11	99.35
combinedRS218NCBI.1	RS218_NCBI.gbk		10332	10541		RelF inactive antibacterial toxin protein	transl_table:11 desc:Escherichia coli RS218combinedNCBI	scaffold_2	SCB29.gbk		211053	211262		RelF inactive antibacterial toxin protein	desc:Escherichia Coli SCB29 transl_table:11	99.05
combinedRS218NCBI.1	RS218_NCBI.gbk		10332	10541		RelF inactive antibacterial toxin protein	transl_table:11 desc:Escherichia coli RS218combinedNCBI	scaffold_4	SCBcol-6.gbk		133942	134094		RelF inactive antibacterial toxin protein	desc:Escherichia Coli SCBcol-6A transl_table:11	99.35
combinedRS218NCBI.1	RS218_NCBI.gbk		10332	10541		RelF inactive antibacterial toxin protein	transl_table:11 desc:Escherichia coli RS218combinedNCBI	gi|636873258|gb|JMKH01000053.1|	SCB34_.gbk		889	1101		host killer protein	desc:Escherichia coli SCB34 transl_table:11	85.42
combinedRS218NCBI.1	RS218_NCBI.gbk		10332	10541		RelF inactive antibacterial toxin protein	transl_table:11 desc:Escherichia coli RS218combinedNCBI	combinedRS218NCBI.1	RS218_NCBI.gbk		1381227	1381439		host killer protein	transl_table:11 desc:Escherichia coli RS218combinedNCBI	85.42
combinedRS218NCBI.1	RS218_NCBI.gbk		10332	10541		RelF inactive antibacterial toxin protein	transl_table:11 desc:Escherichia coli RS218combinedNCBI	combinedRS218NCBI.1	RS218_NCBI.gbk		10332	10541		RelF inactive antibacterial toxin protein	transl_table:11 desc:Escherichia coli RS218combinedNCBI	100
combinedRS218NCBI.1	RS218_NCBI.gbk		10332	10541		RelF inactive antibacterial toxin protein	transl_table:11 desc:Escherichia coli RS218combinedNCBI	gi|636871230|gb|JMKH01000074.1|	SCB34_.gbk		225707	225859		RelF inactive antibacterial toxin protein	transl_table:11 desc:Escherichia coli SCB34	99.35
combinedRS218NCBI.1	RS218_NCBI.gbk		10332	10541		RelF inactive antibacterial toxin protein	transl_table:11 desc:Escherichia coli RS218combinedNCBI	scaffold_28	SCBcol-3.gbk		37830	37985		prophage maintenance. modulation of host cell killing	desc:Unknown Coli SCBcol-3 transl_table:11	82.19
combinedRS218NCBI.1	RS218_NCBI.gbk		10332	10541		RelF inactive antibacterial toxin protein	transl_table:11 desc:Escherichia coli RS218combinedNCBI	scaffold_70	SCB5.gbk		9354	9542		host killer protein	transl_table:11 desc:Escherichia Coli SCB5	85.94
combinedRS218NCBI.1	RS218_NCBI.gbk		10332	10541		RelF inactive antibacterial toxin protein	transl_table:11 desc:Escherichia coli RS218combinedNCBI	scaffold_0	SCBcol-3.gbk		111620	111775		prophage maintenance. modulation of host cell killing	desc:Unknown Coli SCBcol-3 transl_table:11	86.11
combinedRS218NCBI.1	RS218_NCBI.gbk		10332	10541		RelF inactive antibacterial toxin protein	transl_table:11 desc:Escherichia coli RS218combinedNCBI	scaffold_16	SCBcol-1.gbk		121188	121400		host killer protein	desc:Escherichia Coli SCBcol-1 transl_table:11	84.72
combinedRS218NCBI.1	RS218_NCBI.gbk		10332	10541		RelF inactive antibacterial toxin protein	transl_table:11 desc:Escherichia coli RS218combinedNCBI	scaffold_23	SCBcol-2.gbk		10358	10567		RelF inactive antibacterial toxin protein	transl_table:11 desc:Escherichia Coli SCBcol-2	99.05
combinedRS218NCBI.1	RS218_NCBI.gbk		10332	10541		RelF inactive antibacterial toxin protein	transl_table:11 desc:Escherichia coli RS218combinedNCBI	scaffold_4	SCB12.gbk		52089	52298		RelF inactive antibacterial toxin protein	desc:Escherichia coli SCB12 transl_table:11	99.52
combinedRS218NCBI.1	RS218_NCBI.gbk		10332	10541		RelF inactive antibacterial toxin protein	transl_table:11 desc:Escherichia coli RS218combinedNCBI	scaffold_51	SCBcol-5.gbk		7650	7862		host killer protein	desc:Escherichia Coli SCBcol-5 transl_table:11	85.42
combinedRS218NCBI.1	RS218_NCBI.gbk		10332	10541		RelF inactive antibacterial toxin protein	transl_table:11 desc:Escherichia coli RS218combinedNCBI	scaffold_9	SCB58.gbk		179557	179769		host killer protein	transl_table:11 desc:Escherichia Coli SCB58	85.42
combinedRS218NCBI.1	RS218_NCBI.gbk		10332	10541		RelF inactive antibacterial toxin protein	transl_table:11 desc:Escherichia coli RS218combinedNCBI	scaffold_28	SCB12.gbk		34342	34497		prophage maintenance. modulation of host cell killing	transl_table:11 desc:Escherichia coli SCB12	82.88
combinedRS218NCBI.1	RS218_NCBI.gbk		10332	10541		RelF inactive antibacterial toxin protein	transl_table:11 desc:Escherichia coli RS218combinedNCBI	scaffold_52	SCB12.gbk		8956	9153		host killer protein	desc:Escherichia coli SCB12 transl_table:11	85.71
combinedRS218NCBI.1	RS218_NCBI.gbk		10332	10541		RelF inactive antibacterial toxin protein	transl_table:11 desc:Escherichia coli RS218combinedNCBI	scaffold_11	SCB12.gbk		117443	117655		host killer protein	desc:Escherichia coli SCB12 transl_table:11	85.42
combinedRS218NCBI.1	RS218_NCBI.gbk		10332	10541		RelF inactive antibacterial toxin protein	transl_table:11 desc:Escherichia coli RS218combinedNCBI	scaffold_41	SCB29.gbk		4004	4216		host killer protein	transl_table:11 desc:Escherichia Coli SCB29	86.11
combinedRS218NCBI.1	RS218_NCBI.gbk		10332	10541		RelF inactive antibacterial toxin protein	transl_table:11 desc:Escherichia coli RS218combinedNCBI	scaffold_56	SCBcol-4.gbk		15	227		host killer protein	desc:Escherichia Coli SCBcol-4 transl_table:11	86.11
combinedRS218NCBI.1	RS218_NCBI.gbk		10332	10541		RelF inactive antibacterial toxin protein	transl_table:11 desc:Escherichia coli RS218combinedNCBI	scaffold_75	SCBcol-3.gbk		167	376		RelF inactive antibacterial toxin protein	desc:Unknown Coli SCBcol-3 transl_table:11	99.05
combinedRS218NCBI.1	RS218_NCBI.gbk		10332	10541		RelF inactive antibacterial toxin protein	transl_table:11 desc:Escherichia coli RS218combinedNCBI	scaffold_30	SCB29.gbk		9283	9495		host killer protein	desc:Escherichia Coli SCB29 transl_table:11	85.42
combinedRS218NCBI.1	RS218_NCBI.gbk		10332	10541		RelF inactive antibacterial toxin protein	transl_table:11 desc:Escherichia coli RS218combinedNCBI	scaffold_28	SCBcol-1.gbk		165	317		RelF inactive antibacterial toxin protein	transl_table:11 desc:Escherichia Coli SCBcol-1	98.69
combinedRS218NCBI.1	RS218_NCBI.gbk		10332	10541		RelF inactive antibacterial toxin protein	transl_table:11 desc:Escherichia coli RS218combinedNCBI	scaffold_136	SCBcol-1.gbk		555	767		host killer protein	transl_table:11 desc:Escherichia Coli SCBcol-1	85.42
combinedRS218NCBI.1	RS218_NCBI.gbk		10332	10541		RelF inactive antibacterial toxin protein	transl_table:11 desc:Escherichia coli RS218combinedNCBI	scaffold_617	SCB5.gbk		292	462		host killer protein	transl_table:11 desc:Escherichia Coli SCB5	86.11
combinedRS218NCBI.1	RS218_NCBI.gbk		10332	10541		RelF inactive antibacterial toxin protein	transl_table:11 desc:Escherichia coli RS218combinedNCBI	scaffold_48	SCBcol-1.gbk		27568	27708		prophage maintenance. modulation of host cell killing	desc:Escherichia Coli SCBcol-1 transl_table:11	86.55
combinedRS218NCBI.1	RS218_NCBI.gbk		10332	10541		RelF inactive antibacterial toxin protein	transl_table:11 desc:Escherichia coli RS218combinedNCBI	scaffold_20	SCB5.gbk		73610	73819		RelF inactive antibacterial toxin protein	desc:Escherichia Coli SCB5 transl_table:11	99.05
combinedRS218NCBI.1	RS218_NCBI.gbk		10332	10541		RelF inactive antibacterial toxin protein	transl_table:11 desc:Escherichia coli RS218combinedNCBI	scaffold_5	SCB58.gbk		117599	117751		RelF inactive antibacterial toxin protein	transl_table:11 desc:Escherichia Coli SCB58	99.35
combinedRS218NCBI.1	RS218_NCBI.gbk		10332	10541		RelF inactive antibacterial toxin protein	transl_table:11 desc:Escherichia coli RS218combinedNCBI	scaffold_329	SCB5.gbk		700	831		prophage maintenance. modulation of host cell killing	desc:Escherichia Coli SCB5 transl_table:11	85.94
combinedRS218NCBI.1	RS218_NCBI.gbk		10332	10541		RelF inactive antibacterial toxin protein	transl_table:11 desc:Escherichia coli RS218combinedNCBI	gi|636872575|gb|JMKH01000059.1|	SCB34_.gbk		3422	3634		host killer protein	desc:Escherichia coli SCB34 transl_table:11	85.42
combinedRS218NCBI.1	RS218_NCBI.gbk		10332	10541		RelF inactive antibacterial toxin protein	transl_table:11 desc:Escherichia coli RS218combinedNCBI	scaffold_81	SCBcol-1.gbk		4945	5133		host killer protein	transl_table:11 desc:Escherichia Coli SCBcol-1	85.94
combinedRS218NCBI.1	RS218_NCBI.gbk		10332	10541		RelF inactive antibacterial toxin protein	transl_table:11 desc:Escherichia coli RS218combinedNCBI	scaffold_59	SCBcol-4.gbk		15	227		host killer protein	transl_table:11 desc:Escherichia Coli SCBcol-4	86.11
combinedRS218NCBI.1	RS218_NCBI.gbk		11096	11857		hypothetical protein	desc:Escherichia coli RS218combinedNCBI transl_table:11	scaffold_12	SCBcol-5.gbk		116299	117060		hypothetical protein	desc:Escherichia Coli SCBcol-5 transl_table:11	90.03
combinedRS218NCBI.1	RS218_NCBI.gbk		11096	11857		hypothetical protein	desc:Escherichia coli RS218combinedNCBI transl_table:11	scaffold_5	SCB58.gbk		116224	116985		hypothetical protein	transl_table:11 desc:Escherichia Coli SCB58	90.03
combinedRS218NCBI.1	RS218_NCBI.gbk		11096	11857		hypothetical protein	desc:Escherichia coli RS218combinedNCBI transl_table:11	gi|636871230|gb|JMKH01000074.1|	SCB34_.gbk		224332	225093		hypothetical protein	transl_table:11 desc:Escherichia coli SCB34	90.03
combinedRS218NCBI.1	RS218_NCBI.gbk		11096	11857		hypothetical protein	desc:Escherichia coli RS218combinedNCBI transl_table:11	scaffold_4	SCBcol-6.gbk		134709	135470		hypothetical protein	desc:Escherichia Coli SCBcol-6A transl_table:11	89.63
combinedRS218NCBI.1	RS218_NCBI.gbk		11096	11857		hypothetical protein	desc:Escherichia coli RS218combinedNCBI transl_table:11	combinedRS218NCBI.1	RS218_NCBI.gbk		11096	11857		hypothetical protein	transl_table:11 desc:Escherichia coli RS218combinedNCBI	100
combinedRS218NCBI.1	RS218_NCBI.gbk		11096	11857		hypothetical protein	desc:Escherichia coli RS218combinedNCBI transl_table:11	scaffold_4	SCB12.gbk		52853	53614		hypothetical protein	desc:Escherichia coli SCB12 transl_table:11	100
combinedRS218NCBI.1	RS218_NCBI.gbk		11877	13370		Arylsulfatase (EC 3.1.6.1)	transl_table:11 EC_number:3.1.6.1 desc:Escherichia coli RS218combinedNCBI	scaffold_12	SCBcol-5.gbk		114785	116278		Arylsulfatase (EC 3.1.6.1)	EC_number:3.1.6.1 desc:Escherichia Coli SCBcol-5 transl_table:11	96.72
combinedRS218NCBI.1	RS218_NCBI.gbk		11877	13370		Arylsulfatase (EC 3.1.6.1)	transl_table:11 EC_number:3.1.6.1 desc:Escherichia coli RS218combinedNCBI	scaffold_5	SCB58.gbk		114710	116203		Arylsulfatase (EC 3.1.6.1)	desc:Escherichia Coli SCB58 EC_number:3.1.6.1 transl_table:11	96.72
combinedRS218NCBI.1	RS218_NCBI.gbk		11877	13370		Arylsulfatase (EC 3.1.6.1)	transl_table:11 EC_number:3.1.6.1 desc:Escherichia coli RS218combinedNCBI	gi|636871230|gb|JMKH01000074.1|	SCB34_.gbk		222818	224311		Arylsulfatase (EC 3.1.6.1)	desc:Escherichia coli SCB34 EC_number:3.1.6.1 transl_table:11	96.72
combinedRS218NCBI.1	RS218_NCBI.gbk		11877	13370		Arylsulfatase (EC 3.1.6.1)	transl_table:11 EC_number:3.1.6.1 desc:Escherichia coli RS218combinedNCBI	combinedRS218NCBI.1	RS218_NCBI.gbk		11877	13370		Arylsulfatase (EC 3.1.6.1)	EC_number:3.1.6.1 desc:Escherichia coli RS218combinedNCBI transl_table:11	100
combinedRS218NCBI.1	RS218_NCBI.gbk		11877	13370		Arylsulfatase (EC 3.1.6.1)	transl_table:11 EC_number:3.1.6.1 desc:Escherichia coli RS218combinedNCBI	scaffold_4	SCB12.gbk		53634	55127		Arylsulfatase (EC 3.1.6.1)	transl_table:11 EC_number:3.1.6.1 desc:Escherichia coli SCB12	100
combinedRS218NCBI.1	RS218_NCBI.gbk		11877	13370		Arylsulfatase (EC 3.1.6.1)	transl_table:11 EC_number:3.1.6.1 desc:Escherichia coli RS218combinedNCBI	scaffold_4	SCBcol-6.gbk		135490	136983		Arylsulfatase (EC 3.1.6.1)	desc:Escherichia Coli SCBcol-6A EC_number:3.1.6.1 transl_table:11	96.85
combinedRS218NCBI.1	RS218_NCBI.gbk		13499	14758		hypothetical protein	transl_table:11 desc:Escherichia coli RS218combinedNCBI	scaffold_5	SCB58.gbk		113322	114581		hypothetical protein	transl_table:11 desc:Escherichia Coli SCB58	99.84
combinedRS218NCBI.1	RS218_NCBI.gbk		13499	14758		hypothetical protein	transl_table:11 desc:Escherichia coli RS218combinedNCBI	scaffold_4	SCB12.gbk		55256	56515		hypothetical protein	desc:Escherichia coli SCB12 transl_table:11	100
combinedRS218NCBI.1	RS218_NCBI.gbk		13499	14758		hypothetical protein	transl_table:11 desc:Escherichia coli RS218combinedNCBI	gi|636871230|gb|JMKH01000074.1|	SCB34_.gbk		221430	222689		hypothetical protein	desc:Escherichia coli SCB34 transl_table:11	99.84
combinedRS218NCBI.1	RS218_NCBI.gbk		13499	14758		hypothetical protein	transl_table:11 desc:Escherichia coli RS218combinedNCBI	scaffold_12	SCBcol-5.gbk		113397	114656		hypothetical protein	transl_table:11 desc:Escherichia Coli SCBcol-5	99.76
combinedRS218NCBI.1	RS218_NCBI.gbk		13499	14758		hypothetical protein	transl_table:11 desc:Escherichia coli RS218combinedNCBI	combinedRS218NCBI.1	RS218_NCBI.gbk		13499	14758		hypothetical protein	desc:Escherichia coli RS218combinedNCBI transl_table:11	100
combinedRS218NCBI.1	RS218_NCBI.gbk		13499	14758		hypothetical protein	transl_table:11 desc:Escherichia coli RS218combinedNCBI	scaffold_4	SCBcol-6.gbk		137112	138371		hypothetical protein	transl_table:11 desc:Escherichia Coli SCBcol-6A	99.68
combinedRS218NCBI.1	RS218_NCBI.gbk		14993	16159		Na+/H+ antiporter NhaA type	desc:Escherichia coli RS218combinedNCBI transl_table:11	scaffold_4	SCBcol-6.gbk		138606	139772		Na+/H+ antiporter NhaA type	transl_table:11 desc:Escherichia Coli SCBcol-6A	97.34
combinedRS218NCBI.1	RS218_NCBI.gbk		14993	16159		Na+/H+ antiporter NhaA type	desc:Escherichia coli RS218combinedNCBI transl_table:11	gi|636871230|gb|JMKH01000074.1|	SCB34_.gbk		220029	221195		Na+/H+ antiporter NhaA type	transl_table:11 desc:Escherichia coli SCB34	98.89
combinedRS218NCBI.1	RS218_NCBI.gbk		14993	16159		Na+/H+ antiporter NhaA type	desc:Escherichia coli RS218combinedNCBI transl_table:11	scaffold_5	SCB58.gbk		111921	113087		Na+/H+ antiporter NhaA type	desc:Escherichia Coli SCB58 transl_table:11	98.89
combinedRS218NCBI.1	RS218_NCBI.gbk		14993	16159		Na+/H+ antiporter NhaA type	desc:Escherichia coli RS218combinedNCBI transl_table:11	scaffold_23	SCBcol-2.gbk		11096	12262		Na+/H+ antiporter NhaA type	transl_table:11 desc:Escherichia Coli SCBcol-2	92.89
combinedRS218NCBI.1	RS218_NCBI.gbk		14993	16159		Na+/H+ antiporter NhaA type	desc:Escherichia coli RS218combinedNCBI transl_table:11	scaffold_2	SCB29.gbk		209358	210524		Na+/H+ antiporter NhaA type	transl_table:11 desc:Escherichia Coli SCB29	93.14
combinedRS218NCBI.1	RS218_NCBI.gbk		14993	16159		Na+/H+ antiporter NhaA type	desc:Escherichia coli RS218combinedNCBI transl_table:11	scaffold_20	SCB5.gbk		71915	73081		Na+/H+ antiporter NhaA type	transl_table:11 desc:Escherichia Coli SCB5	93.23
combinedRS218NCBI.1	RS218_NCBI.gbk		14993	16159		Na+/H+ antiporter NhaA type	desc:Escherichia coli RS218combinedNCBI transl_table:11	scaffold_12	SCBcol-5.gbk		111996	113162		Na+/H+ antiporter NhaA type	desc:Escherichia Coli SCBcol-5 transl_table:11	98.89
combinedRS218NCBI.1	RS218_NCBI.gbk		14993	16159		Na+/H+ antiporter NhaA type	desc:Escherichia coli RS218combinedNCBI transl_table:11	scaffold_4	SCB12.gbk		56750	57916		Na+/H+ antiporter NhaA type	transl_table:11 desc:Escherichia coli SCB12	100
combinedRS218NCBI.1	RS218_NCBI.gbk		14993	16159		Na+/H+ antiporter NhaA type	desc:Escherichia coli RS218combinedNCBI transl_table:11	combinedRS218NCBI.1	RS218_NCBI.gbk		14993	16159		Na+/H+ antiporter NhaA type	desc:Escherichia coli RS218combinedNCBI transl_table:11	100
combinedRS218NCBI.1	RS218_NCBI.gbk		14993	16159		Na+/H+ antiporter NhaA type	desc:Escherichia coli RS218combinedNCBI transl_table:11	scaffold_58	SCBcol-4.gbk		905	2071		Na+/H+ antiporter NhaA type	transl_table:11 desc:Escherichia Coli SCBcol-4	93.06
combinedRS218NCBI.1	RS218_NCBI.gbk		14993	16159		Na+/H+ antiporter NhaA type	desc:Escherichia coli RS218combinedNCBI transl_table:11	scaffold_75	SCBcol-3.gbk		905	2071		Na+/H+ antiporter NhaA type	transl_table:11 desc:Unknown Coli SCBcol-3	92.97
combinedRS218NCBI.1	RS218_NCBI.gbk		14993	16159		Na+/H+ antiporter NhaA type	desc:Escherichia coli RS218combinedNCBI transl_table:11	scaffold_28	SCBcol-1.gbk		892	2058		Na+/H+ antiporter NhaA type	desc:Escherichia Coli SCBcol-1 transl_table:11	92.89
combinedRS218NCBI.1	RS218_NCBI.gbk		16225	17124		Transcriptional activator NhaR	transl_table:11 desc:Escherichia coli RS218combinedNCBI	gi|636871230|gb|JMKH01000074.1|	SCB34_.gbk		219064	219963		Transcriptional activator NhaR	desc:Escherichia coli SCB34 transl_table:11	87.71
combinedRS218NCBI.1	RS218_NCBI.gbk		16225	17124		Transcriptional activator NhaR	transl_table:11 desc:Escherichia coli RS218combinedNCBI	scaffold_4	SCB12.gbk		57982	58881		Transcriptional activator NhaR	desc:Escherichia coli SCB12 transl_table:11	100
combinedRS218NCBI.1	RS218_NCBI.gbk		16225	17124		Transcriptional activator NhaR	transl_table:11 desc:Escherichia coli RS218combinedNCBI	scaffold_20	SCB5.gbk		70950	71849		Transcriptional activator NhaR	transl_table:11 desc:Escherichia Coli SCB5	85.28
combinedRS218NCBI.1	RS218_NCBI.gbk		16225	17124		Transcriptional activator NhaR	transl_table:11 desc:Escherichia coli RS218combinedNCBI	scaffold_23	SCBcol-2.gbk		12328	13227		Transcriptional activator NhaR	transl_table:11 desc:Escherichia Coli SCBcol-2	85.28
combinedRS218NCBI.1	RS218_NCBI.gbk		16225	17124		Transcriptional activator NhaR	transl_table:11 desc:Escherichia coli RS218combinedNCBI	scaffold_2	SCB29.gbk		208393	209292		Transcriptional activator NhaR	transl_table:11 desc:Escherichia Coli SCB29	85.28
combinedRS218NCBI.1	RS218_NCBI.gbk		16225	17124		Transcriptional activator NhaR	transl_table:11 desc:Escherichia coli RS218combinedNCBI	combinedRS218NCBI.1	RS218_NCBI.gbk		16225	17124		Transcriptional activator NhaR	transl_table:11 desc:Escherichia coli RS218combinedNCBI	100
combinedRS218NCBI.1	RS218_NCBI.gbk		16225	17124		Transcriptional activator NhaR	transl_table:11 desc:Escherichia coli RS218combinedNCBI	scaffold_28	SCBcol-1.gbk		2124	3023		Transcriptional activator NhaR	transl_table:11 desc:Escherichia Coli SCBcol-1	85.62
combinedRS218NCBI.1	RS218_NCBI.gbk		16225	17124		Transcriptional activator NhaR	transl_table:11 desc:Escherichia coli RS218combinedNCBI	scaffold_4	SCBcol-6.gbk		139838	140737		Transcriptional activator NhaR	transl_table:11 desc:Escherichia Coli SCBcol-6A	99.89
combinedRS218NCBI.1	RS218_NCBI.gbk		16225	17124		Transcriptional activator NhaR	transl_table:11 desc:Escherichia coli RS218combinedNCBI	scaffold_58	SCBcol-4.gbk		2137	3036		Transcriptional activator NhaR	transl_table:11 desc:Escherichia Coli SCBcol-4	85.28
combinedRS218NCBI.1	RS218_NCBI.gbk		16225	17124		Transcriptional activator NhaR	transl_table:11 desc:Escherichia coli RS218combinedNCBI	scaffold_5	SCB58.gbk		110956	111855		Transcriptional activator NhaR	transl_table:11 desc:Escherichia Coli SCB58	87.71
combinedRS218NCBI.1	RS218_NCBI.gbk		16225	17124		Transcriptional activator NhaR	transl_table:11 desc:Escherichia coli RS218combinedNCBI	scaffold_12	SCBcol-5.gbk		111031	111930		Transcriptional activator NhaR	desc:Escherichia Coli SCBcol-5 transl_table:11	87.71
combinedRS218NCBI.1	RS218_NCBI.gbk		16225	17124		Transcriptional activator NhaR	transl_table:11 desc:Escherichia coli RS218combinedNCBI	scaffold_75	SCBcol-3.gbk		2137	3036		Transcriptional activator NhaR	transl_table:11 desc:Unknown Coli SCBcol-3	85.28
combinedRS218NCBI.1	RS218_NCBI.gbk		17220	17483		SSU ribosomal protein S20p	desc:Escherichia coli RS218combinedNCBI transl_table:11	scaffold_2	SCB29.gbk		201185	201448		SSU ribosomal protein S20p	transl_table:11 desc:Escherichia Coli SCB29	99.24
combinedRS218NCBI.1	RS218_NCBI.gbk		17220	17483		SSU ribosomal protein S20p	desc:Escherichia coli RS218combinedNCBI transl_table:11	scaffold_12	SCBcol-5.gbk		106881	107144		SSU ribosomal protein S20p	transl_table:11 desc:Escherichia Coli SCBcol-5	100
combinedRS218NCBI.1	RS218_NCBI.gbk		17220	17483		SSU ribosomal protein S20p	desc:Escherichia coli RS218combinedNCBI transl_table:11	scaffold_20	SCB5.gbk		63742	64005		SSU ribosomal protein S20p	desc:Escherichia Coli SCB5 transl_table:11	99.24
combinedRS218NCBI.1	RS218_NCBI.gbk		17220	17483		SSU ribosomal protein S20p	desc:Escherichia coli RS218combinedNCBI transl_table:11	gi|636871230|gb|JMKH01000074.1|	SCB34_.gbk		214914	215177		SSU ribosomal protein S20p	desc:Escherichia coli SCB34 transl_table:11	100
combinedRS218NCBI.1	RS218_NCBI.gbk		17220	17483		SSU ribosomal protein S20p	desc:Escherichia coli RS218combinedNCBI transl_table:11	scaffold_4	SCB12.gbk		58977	59240		SSU ribosomal protein S20p	transl_table:11 desc:Escherichia coli SCB12	100
combinedRS218NCBI.1	RS218_NCBI.gbk		17220	17483		SSU ribosomal protein S20p	desc:Escherichia coli RS218combinedNCBI transl_table:11	scaffold_5	SCBcol-3.gbk		202395	202658		SSU ribosomal protein S20p	desc:Unknown Coli SCBcol-3 transl_table:11	99.62
combinedRS218NCBI.1	RS218_NCBI.gbk		17220	17483		SSU ribosomal protein S20p	desc:Escherichia coli RS218combinedNCBI transl_table:11	scaffold_28	SCBcol-1.gbk		7515	7778		SSU ribosomal protein S20p	desc:Escherichia Coli SCBcol-1 transl_table:11	99.62
combinedRS218NCBI.1	RS218_NCBI.gbk		17220	17483		SSU ribosomal protein S20p	desc:Escherichia coli RS218combinedNCBI transl_table:11	scaffold_4	SCBcol-4.gbk		204216	204479		SSU ribosomal protein S20p	transl_table:11 desc:Escherichia Coli SCBcol-4	99.62
combinedRS218NCBI.1	RS218_NCBI.gbk		17220	17483		SSU ribosomal protein S20p	desc:Escherichia coli RS218combinedNCBI transl_table:11	scaffold_5	SCB58.gbk		106806	107069		SSU ribosomal protein S20p	transl_table:11 desc:Escherichia Coli SCB58	100
combinedRS218NCBI.1	RS218_NCBI.gbk		17220	17483		SSU ribosomal protein S20p	desc:Escherichia coli RS218combinedNCBI transl_table:11	combinedRS218NCBI.1	RS218_NCBI.gbk		17220	17483		SSU ribosomal protein S20p	desc:Escherichia coli RS218combinedNCBI transl_table:11	100
combinedRS218NCBI.1	RS218_NCBI.gbk		17220	17483		SSU ribosomal protein S20p	desc:Escherichia coli RS218combinedNCBI transl_table:11	scaffold_4	SCBcol-6.gbk		140833	141096		SSU ribosomal protein S20p	transl_table:11 desc:Escherichia Coli SCBcol-6A	100
combinedRS218NCBI.1	RS218_NCBI.gbk		17220	17483		SSU ribosomal protein S20p	desc:Escherichia coli RS218combinedNCBI transl_table:11	scaffold_23	SCBcol-2.gbk		20173	20436		SSU ribosomal protein S20p	desc:Escherichia Coli SCBcol-2 transl_table:11	99.24
combinedRS218NCBI.1	RS218_NCBI.gbk		17542	17712		FIG00640027: hypothetical protein	transl_table:11 desc:Escherichia coli RS218combinedNCBI	combinedRS218NCBI.1	RS218_NCBI.gbk		17542	17712		FIG00640027: hypothetical protein	transl_table:11 desc:Escherichia coli RS218combinedNCBI	100
combinedRS218NCBI.1	RS218_NCBI.gbk		17542	17712		FIG00640027: hypothetical protein	transl_table:11 desc:Escherichia coli RS218combinedNCBI	scaffold_4	SCBcol-6.gbk		141155	141325		FIG00640027: hypothetical protein	desc:Escherichia Coli SCBcol-6A transl_table:11	100
combinedRS218NCBI.1	RS218_NCBI.gbk		17542	17712		FIG00640027: hypothetical protein	transl_table:11 desc:Escherichia coli RS218combinedNCBI	scaffold_23	SCBcol-2.gbk		20539	20757		Uncharacterized protein YaaY	transl_table:11 desc:Escherichia Coli SCBcol-2	96.85
combinedRS218NCBI.1	RS218_NCBI.gbk		17542	17712		FIG00640027: hypothetical protein	transl_table:11 desc:Escherichia coli RS218combinedNCBI	scaffold_4	SCB12.gbk		59299	59469		FIG00640027: hypothetical protein	desc:Escherichia coli SCB12 transl_table:11	100
combinedRS218NCBI.1	RS218_NCBI.gbk		17812	18753		FMN adenylyltransferase (EC 2.7.7.2) / Riboflavin kinase (EC 2.7.1.26)	desc:Escherichia coli RS218combinedNCBI EC_number:2.7.1.26;2.7.7.2 transl_table:11	scaffold_4	SCB12.gbk		59569	60510		FMN adenylyltransferase (EC 2.7.7.2) / Riboflavin kinase (EC 2.7.1.26)	transl_table:11 EC_number:2.7.1.26;2.7.7.2 desc:Escherichia coli SCB12	100
combinedRS218NCBI.1	RS218_NCBI.gbk		17812	18753		FMN adenylyltransferase (EC 2.7.7.2) / Riboflavin kinase (EC 2.7.1.26)	desc:Escherichia coli RS218combinedNCBI EC_number:2.7.1.26;2.7.7.2 transl_table:11	scaffold_2	SCB29.gbk		199915	200856		FMN adenylyltransferase (EC 2.7.7.2) / Riboflavin kinase (EC 2.7.1.26)	transl_table:11 desc:Escherichia Coli SCB29 EC_number:2.7.1.26;2.7.7.2	97.13
combinedRS218NCBI.1	RS218_NCBI.gbk		17812	18753		FMN adenylyltransferase (EC 2.7.7.2) / Riboflavin kinase (EC 2.7.1.26)	desc:Escherichia coli RS218combinedNCBI EC_number:2.7.1.26;2.7.7.2 transl_table:11	scaffold_28	SCBcol-1.gbk		8107	9048		FMN adenylyltransferase (EC 2.7.7.2) / Riboflavin kinase (EC 2.7.1.26)	transl_table:11 desc:Escherichia Coli SCBcol-1 EC_number:2.7.1.26;2.7.7.2	97.66
combinedRS218NCBI.1	RS218_NCBI.gbk		17812	18753		FMN adenylyltransferase (EC 2.7.7.2) / Riboflavin kinase (EC 2.7.1.26)	desc:Escherichia coli RS218combinedNCBI EC_number:2.7.1.26;2.7.7.2 transl_table:11	scaffold_5	SCBcol-3.gbk		201125	202066		FMN adenylyltransferase (EC 2.7.7.2) / Riboflavin kinase (EC 2.7.1.26)	EC_number:2.7.1.26;2.7.7.2 desc:Unknown Coli SCBcol-3 transl_table:11	97.35
combinedRS218NCBI.1	RS218_NCBI.gbk		17812	18753		FMN adenylyltransferase (EC 2.7.7.2) / Riboflavin kinase (EC 2.7.1.26)	desc:Escherichia coli RS218combinedNCBI EC_number:2.7.1.26;2.7.7.2 transl_table:11	gi|636871230|gb|JMKH01000074.1|	SCB34_.gbk		213644	214585		FMN adenylyltransferase (EC 2.7.7.2) / Riboflavin kinase (EC 2.7.1.26)	EC_number:2.7.1.26;2.7.7.2 desc:Escherichia coli SCB34 transl_table:11	99.68
combinedRS218NCBI.1	RS218_NCBI.gbk		17812	18753		FMN adenylyltransferase (EC 2.7.7.2) / Riboflavin kinase (EC 2.7.1.26)	desc:Escherichia coli RS218combinedNCBI EC_number:2.7.1.26;2.7.7.2 transl_table:11	scaffold_23	SCBcol-2.gbk		20765	21706		FMN adenylyltransferase (EC 2.7.7.2) / Riboflavin kinase (EC 2.7.1.26)	desc:Escherichia Coli SCBcol-2 EC_number:2.7.1.26;2.7.7.2 transl_table:11	97.56
combinedRS218NCBI.1	RS218_NCBI.gbk		17812	18753		FMN adenylyltransferase (EC 2.7.7.2) / Riboflavin kinase (EC 2.7.1.26)	desc:Escherichia coli RS218combinedNCBI EC_number:2.7.1.26;2.7.7.2 transl_table:11	scaffold_20	SCB5.gbk		62472	63413		FMN adenylyltransferase (EC 2.7.7.2) / Riboflavin kinase (EC 2.7.1.26)	transl_table:11 EC_number:2.7.1.26;2.7.7.2 desc:Escherichia Coli SCB5	97.13
combinedRS218NCBI.1	RS218_NCBI.gbk		17812	18753		FMN adenylyltransferase (EC 2.7.7.2) / Riboflavin kinase (EC 2.7.1.26)	desc:Escherichia coli RS218combinedNCBI EC_number:2.7.1.26;2.7.7.2 transl_table:11	scaffold_4	SCBcol-4.gbk		202946	203887		FMN adenylyltransferase (EC 2.7.7.2) / Riboflavin kinase (EC 2.7.1.26)	transl_table:11 desc:Escherichia Coli SCBcol-4 EC_number:2.7.1.26;2.7.7.2	97.35
combinedRS218NCBI.1	RS218_NCBI.gbk		17812	18753		FMN adenylyltransferase (EC 2.7.7.2) / Riboflavin kinase (EC 2.7.1.26)	desc:Escherichia coli RS218combinedNCBI EC_number:2.7.1.26;2.7.7.2 transl_table:11	scaffold_4	SCBcol-6.gbk		141425	142366		FMN adenylyltransferase (EC 2.7.7.2) / Riboflavin kinase (EC 2.7.1.26)	desc:Escherichia Coli SCBcol-6A EC_number:2.7.1.26;2.7.7.2 transl_table:11	99.79
combinedRS218NCBI.1	RS218_NCBI.gbk		17812	18753		FMN adenylyltransferase (EC 2.7.7.2) / Riboflavin kinase (EC 2.7.1.26)	desc:Escherichia coli RS218combinedNCBI EC_number:2.7.1.26;2.7.7.2 transl_table:11	scaffold_5	SCB58.gbk		105536	106477		FMN adenylyltransferase (EC 2.7.7.2) / Riboflavin kinase (EC 2.7.1.26)	transl_table:11 desc:Escherichia Coli SCB58 EC_number:2.7.1.26;2.7.7.2	99.68
combinedRS218NCBI.1	RS218_NCBI.gbk		17812	18753		FMN adenylyltransferase (EC 2.7.7.2) / Riboflavin kinase (EC 2.7.1.26)	desc:Escherichia coli RS218combinedNCBI EC_number:2.7.1.26;2.7.7.2 transl_table:11	scaffold_12	SCBcol-5.gbk		105611	106552		FMN adenylyltransferase (EC 2.7.7.2) / Riboflavin kinase (EC 2.7.1.26)	EC_number:2.7.1.26;2.7.7.2 desc:Escherichia Coli SCBcol-5 transl_table:11	99.68
combinedRS218NCBI.1	RS218_NCBI.gbk		17812	18753		FMN adenylyltransferase (EC 2.7.7.2) / Riboflavin kinase (EC 2.7.1.26)	desc:Escherichia coli RS218combinedNCBI EC_number:2.7.1.26;2.7.7.2 transl_table:11	combinedRS218NCBI.1	RS218_NCBI.gbk		17812	18753		FMN adenylyltransferase (EC 2.7.7.2) / Riboflavin kinase (EC 2.7.1.26)	desc:Escherichia coli RS218combinedNCBI EC_number:2.7.1.26;2.7.7.2 transl_table:11	100
combinedRS218NCBI.1	RS218_NCBI.gbk		18796	21612		Isoleucyl-tRNA synthetase (EC 6.1.1.5)	transl_table:11 desc:Escherichia coli RS218combinedNCBI EC_number:6.1.1.5	scaffold_20	SCB5.gbk		59613	62429		Isoleucyl-tRNA synthetase (EC 6.1.1.5)	EC_number:6.1.1.5 desc:Escherichia Coli SCB5 transl_table:11	95.92
combinedRS218NCBI.1	RS218_NCBI.gbk		18796	21612		Isoleucyl-tRNA synthetase (EC 6.1.1.5)	transl_table:11 desc:Escherichia coli RS218combinedNCBI EC_number:6.1.1.5	scaffold_4	SCBcol-6.gbk		142409	145225		Isoleucyl-tRNA synthetase (EC 6.1.1.5)	transl_table:11 EC_number:6.1.1.5 desc:Escherichia Coli SCBcol-6A	98.86
combinedRS218NCBI.1	RS218_NCBI.gbk		18796	21612		Isoleucyl-tRNA synthetase (EC 6.1.1.5)	transl_table:11 desc:Escherichia coli RS218combinedNCBI EC_number:6.1.1.5	combinedRS218NCBI.1	RS218_NCBI.gbk		18796	21612		Isoleucyl-tRNA synthetase (EC 6.1.1.5)	desc:Escherichia coli RS218combinedNCBI EC_number:6.1.1.5 transl_table:11	100
combinedRS218NCBI.1	RS218_NCBI.gbk		18796	21612		Isoleucyl-tRNA synthetase (EC 6.1.1.5)	transl_table:11 desc:Escherichia coli RS218combinedNCBI EC_number:6.1.1.5	scaffold_5	SCBcol-3.gbk		198266	201082		Isoleucyl-tRNA synthetase (EC 6.1.1.5)	EC_number:6.1.1.5 desc:Unknown Coli SCBcol-3 transl_table:11	95.6
combinedRS218NCBI.1	RS218_NCBI.gbk		18796	21612		Isoleucyl-tRNA synthetase (EC 6.1.1.5)	transl_table:11 desc:Escherichia coli RS218combinedNCBI EC_number:6.1.1.5	scaffold_2	SCB29.gbk		197056	199872		Isoleucyl-tRNA synthetase (EC 6.1.1.5)	EC_number:6.1.1.5 desc:Escherichia Coli SCB29 transl_table:11	95.92
combinedRS218NCBI.1	RS218_NCBI.gbk		18796	21612		Isoleucyl-tRNA synthetase (EC 6.1.1.5)	transl_table:11 desc:Escherichia coli RS218combinedNCBI EC_number:6.1.1.5	scaffold_28	SCBcol-1.gbk		9091	11907		Isoleucyl-tRNA synthetase (EC 6.1.1.5)	transl_table:11 desc:Escherichia Coli SCBcol-1 EC_number:6.1.1.5	95.74
combinedRS218NCBI.1	RS218_NCBI.gbk		18796	21612		Isoleucyl-tRNA synthetase (EC 6.1.1.5)	transl_table:11 desc:Escherichia coli RS218combinedNCBI EC_number:6.1.1.5	scaffold_12	SCBcol-5.gbk		102752	105568		Isoleucyl-tRNA synthetase (EC 6.1.1.5)	desc:Escherichia Coli SCBcol-5 EC_number:6.1.1.5 transl_table:11	99.43
combinedRS218NCBI.1	RS218_NCBI.gbk		18796	21612		Isoleucyl-tRNA synthetase (EC 6.1.1.5)	transl_table:11 desc:Escherichia coli RS218combinedNCBI EC_number:6.1.1.5	scaffold_4	SCB12.gbk		60553	63369		Isoleucyl-tRNA synthetase (EC 6.1.1.5)	EC_number:6.1.1.5 desc:Escherichia coli SCB12 transl_table:11	100
combinedRS218NCBI.1	RS218_NCBI.gbk		18796	21612		Isoleucyl-tRNA synthetase (EC 6.1.1.5)	transl_table:11 desc:Escherichia coli RS218combinedNCBI EC_number:6.1.1.5	scaffold_4	SCBcol-4.gbk		200087	202903		Isoleucyl-tRNA synthetase (EC 6.1.1.5)	EC_number:6.1.1.5 desc:Escherichia Coli SCBcol-4 transl_table:11	96.02
combinedRS218NCBI.1	RS218_NCBI.gbk		18796	21612		Isoleucyl-tRNA synthetase (EC 6.1.1.5)	transl_table:11 desc:Escherichia coli RS218combinedNCBI EC_number:6.1.1.5	scaffold_23	SCBcol-2.gbk		21749	24565		Isoleucyl-tRNA synthetase (EC 6.1.1.5)	transl_table:11 EC_number:6.1.1.5 desc:Escherichia Coli SCBcol-2	95.74
combinedRS218NCBI.1	RS218_NCBI.gbk		18796	21612		Isoleucyl-tRNA synthetase (EC 6.1.1.5)	transl_table:11 desc:Escherichia coli RS218combinedNCBI EC_number:6.1.1.5	scaffold_5	SCB58.gbk		102677	105493		Isoleucyl-tRNA synthetase (EC 6.1.1.5)	transl_table:11 desc:Escherichia Coli SCB58 EC_number:6.1.1.5	99.43
combinedRS218NCBI.1	RS218_NCBI.gbk		18796	21612		Isoleucyl-tRNA synthetase (EC 6.1.1.5)	transl_table:11 desc:Escherichia coli RS218combinedNCBI EC_number:6.1.1.5	gi|636871230|gb|JMKH01000074.1|	SCB34_.gbk		210785	213601		Isoleucyl-tRNA synthetase (EC 6.1.1.5)	transl_table:11 EC_number:6.1.1.5 desc:Escherichia coli SCB34	99.43
combinedRS218NCBI.1	RS218_NCBI.gbk		21612	22106		Lipoprotein signal peptidase (EC 3.4.23.36)	transl_table:11 desc:Escherichia coli RS218combinedNCBI EC_number:3.4.23.36	scaffold_4	SCBcol-6.gbk		145225	145719		Lipoprotein signal peptidase (EC 3.4.23.36)	desc:Escherichia Coli SCBcol-6A EC_number:3.4.23.36 transl_table:11	99.39
combinedRS218NCBI.1	RS218_NCBI.gbk		21612	22106		Lipoprotein signal peptidase (EC 3.4.23.36)	transl_table:11 desc:Escherichia coli RS218combinedNCBI EC_number:3.4.23.36	scaffold_28	SCBcol-1.gbk		11907	12401		Lipoprotein signal peptidase (EC 3.4.23.36)	desc:Escherichia Coli SCBcol-1 EC_number:3.4.23.36 transl_table:11	98.99
combinedRS218NCBI.1	RS218_NCBI.gbk		21612	22106		Lipoprotein signal peptidase (EC 3.4.23.36)	transl_table:11 desc:Escherichia coli RS218combinedNCBI EC_number:3.4.23.36	scaffold_5	SCB58.gbk		102183	102677		Lipoprotein signal peptidase (EC 3.4.23.36)	transl_table:11 desc:Escherichia Coli SCB58 EC_number:3.4.23.36	98.99
combinedRS218NCBI.1	RS218_NCBI.gbk		21612	22106		Lipoprotein signal peptidase (EC 3.4.23.36)	transl_table:11 desc:Escherichia coli RS218combinedNCBI EC_number:3.4.23.36	scaffold_20	SCB5.gbk		59119	59613		Lipoprotein signal peptidase (EC 3.4.23.36)	desc:Escherichia Coli SCB5 EC_number:3.4.23.36 transl_table:11	98.79
combinedRS218NCBI.1	RS218_NCBI.gbk		21612	22106		Lipoprotein signal peptidase (EC 3.4.23.36)	transl_table:11 desc:Escherichia coli RS218combinedNCBI EC_number:3.4.23.36	scaffold_2	SCB29.gbk		196562	197056		Lipoprotein signal peptidase (EC 3.4.23.36)	desc:Escherichia Coli SCB29 EC_number:3.4.23.36 transl_table:11	98.79
combinedRS218NCBI.1	RS218_NCBI.gbk		21612	22106		Lipoprotein signal peptidase (EC 3.4.23.36)	transl_table:11 desc:Escherichia coli RS218combinedNCBI EC_number:3.4.23.36	gi|636871230|gb|JMKH01000074.1|	SCB34_.gbk		210291	210785		Lipoprotein signal peptidase (EC 3.4.23.36)	EC_number:3.4.23.36 desc:Escherichia coli SCB34 transl_table:11	98.99
combinedRS218NCBI.1	RS218_NCBI.gbk		21612	22106		Lipoprotein signal peptidase (EC 3.4.23.36)	transl_table:11 desc:Escherichia coli RS218combinedNCBI EC_number:3.4.23.36	scaffold_4	SCB12.gbk		63369	63863		Lipoprotein signal peptidase (EC 3.4.23.36)	EC_number:3.4.23.36 desc:Escherichia coli SCB12 transl_table:11	100
combinedRS218NCBI.1	RS218_NCBI.gbk		21612	22106		Lipoprotein signal peptidase (EC 3.4.23.36)	transl_table:11 desc:Escherichia coli RS218combinedNCBI EC_number:3.4.23.36	scaffold_12	SCBcol-5.gbk		102258	102752		Lipoprotein signal peptidase (EC 3.4.23.36)	EC_number:3.4.23.36 desc:Escherichia Coli SCBcol-5 transl_table:11	98.99
combinedRS218NCBI.1	RS218_NCBI.gbk		21612	22106		Lipoprotein signal peptidase (EC 3.4.23.36)	transl_table:11 desc:Escherichia coli RS218combinedNCBI EC_number:3.4.23.36	combinedRS218NCBI.1	RS218_NCBI.gbk		21612	22106		Lipoprotein signal peptidase (EC 3.4.23.36)	EC_number:3.4.23.36 desc:Escherichia coli RS218combinedNCBI transl_table:11	100
combinedRS218NCBI.1	RS218_NCBI.gbk		21612	22106		Lipoprotein signal peptidase (EC 3.4.23.36)	transl_table:11 desc:Escherichia coli RS218combinedNCBI EC_number:3.4.23.36	scaffold_4	SCBcol-4.gbk		199593	200087		Lipoprotein signal peptidase (EC 3.4.23.36)	transl_table:11 EC_number:3.4.23.36 desc:Escherichia Coli SCBcol-4	99.19
combinedRS218NCBI.1	RS218_NCBI.gbk		21612	22106		Lipoprotein signal peptidase (EC 3.4.23.36)	transl_table:11 desc:Escherichia coli RS218combinedNCBI EC_number:3.4.23.36	scaffold_23	SCBcol-2.gbk		24565	25059		Lipoprotein signal peptidase (EC 3.4.23.36)	desc:Escherichia Coli SCBcol-2 EC_number:3.4.23.36 transl_table:11	98.99
combinedRS218NCBI.1	RS218_NCBI.gbk		21612	22106		Lipoprotein signal peptidase (EC 3.4.23.36)	transl_table:11 desc:Escherichia coli RS218combinedNCBI EC_number:3.4.23.36	scaffold_5	SCBcol-3.gbk		197772	198266		Lipoprotein signal peptidase (EC 3.4.23.36)	transl_table:11 desc:Unknown Coli SCBcol-3 EC_number:3.4.23.36	98.79
combinedRS218NCBI.1	RS218_NCBI.gbk		22214	22663		FKBP-type peptidyl-prolyl cis-trans isomerase SlpA (EC 5.2.1.8)	EC_number:5.2.1.8 desc:Escherichia coli RS218combinedNCBI transl_table:11	scaffold_4	SCBcol-4.gbk		199019	199468		FKBP-type peptidyl-prolyl cis-trans isomerase SlpA (EC 5.2.1.8)	transl_table:11 desc:Escherichia Coli SCBcol-4 EC_number:5.2.1.8	98.89
combinedRS218NCBI.1	RS218_NCBI.gbk		22214	22663		FKBP-type peptidyl-prolyl cis-trans isomerase SlpA (EC 5.2.1.8)	EC_number:5.2.1.8 desc:Escherichia coli RS218combinedNCBI transl_table:11	scaffold_20	SCB5.gbk		58583	59032		FKBP-type peptidyl-prolyl cis-trans isomerase SlpA (EC 5.2.1.8)	desc:Escherichia Coli SCB5 EC_number:5.2.1.8 transl_table:11	98
combinedRS218NCBI.1	RS218_NCBI.gbk		22214	22663		FKBP-type peptidyl-prolyl cis-trans isomerase SlpA (EC 5.2.1.8)	EC_number:5.2.1.8 desc:Escherichia coli RS218combinedNCBI transl_table:11	scaffold_23	SCBcol-2.gbk		25147	25596		FKBP-type peptidyl-prolyl cis-trans isomerase SlpA (EC 5.2.1.8)	EC_number:5.2.1.8 desc:Escherichia Coli SCBcol-2 transl_table:11	98.22
combinedRS218NCBI.1	RS218_NCBI.gbk		22214	22663		FKBP-type peptidyl-prolyl cis-trans isomerase SlpA (EC 5.2.1.8)	EC_number:5.2.1.8 desc:Escherichia coli RS218combinedNCBI transl_table:11	gi|636871230|gb|JMKH01000074.1|	SCB34_.gbk		209734	210183		FKBP-type peptidyl-prolyl cis-trans isomerase SlpA (EC 5.2.1.8)	desc:Escherichia coli SCB34 EC_number:5.2.1.8 transl_table:11	100
combinedRS218NCBI.1	RS218_NCBI.gbk		22214	22663		FKBP-type peptidyl-prolyl cis-trans isomerase SlpA (EC 5.2.1.8)	EC_number:5.2.1.8 desc:Escherichia coli RS218combinedNCBI transl_table:11	scaffold_4	SCB12.gbk		63971	64420		FKBP-type peptidyl-prolyl cis-trans isomerase SlpA (EC 5.2.1.8)	transl_table:11 desc:Escherichia coli SCB12 EC_number:5.2.1.8	100
combinedRS218NCBI.1	RS218_NCBI.gbk		22214	22663		FKBP-type peptidyl-prolyl cis-trans isomerase SlpA (EC 5.2.1.8)	EC_number:5.2.1.8 desc:Escherichia coli RS218combinedNCBI transl_table:11	scaffold_28	SCBcol-1.gbk		12489	12938		FKBP-type peptidyl-prolyl cis-trans isomerase SlpA (EC 5.2.1.8)	desc:Escherichia Coli SCBcol-1 EC_number:5.2.1.8 transl_table:11	99.33
combinedRS218NCBI.1	RS218_NCBI.gbk		22214	22663		FKBP-type peptidyl-prolyl cis-trans isomerase SlpA (EC 5.2.1.8)	EC_number:5.2.1.8 desc:Escherichia coli RS218combinedNCBI transl_table:11	scaffold_2	SCB29.gbk		196026	196475		FKBP-type peptidyl-prolyl cis-trans isomerase SlpA (EC 5.2.1.8)	transl_table:11 EC_number:5.2.1.8 desc:Escherichia Coli SCB29	98
combinedRS218NCBI.1	RS218_NCBI.gbk		22214	22663		FKBP-type peptidyl-prolyl cis-trans isomerase SlpA (EC 5.2.1.8)	EC_number:5.2.1.8 desc:Escherichia coli RS218combinedNCBI transl_table:11	scaffold_12	SCBcol-5.gbk		101701	102150		FKBP-type peptidyl-prolyl cis-trans isomerase SlpA (EC 5.2.1.8)	desc:Escherichia Coli SCBcol-5 EC_number:5.2.1.8 transl_table:11	100
combinedRS218NCBI.1	RS218_NCBI.gbk		22214	22663		FKBP-type peptidyl-prolyl cis-trans isomerase SlpA (EC 5.2.1.8)	EC_number:5.2.1.8 desc:Escherichia coli RS218combinedNCBI transl_table:11	scaffold_5	SCB58.gbk		101626	102075		FKBP-type peptidyl-prolyl cis-trans isomerase SlpA (EC 5.2.1.8)	desc:Escherichia Coli SCB58 EC_number:5.2.1.8 transl_table:11	100
combinedRS218NCBI.1	RS218_NCBI.gbk		22214	22663		FKBP-type peptidyl-prolyl cis-trans isomerase SlpA (EC 5.2.1.8)	EC_number:5.2.1.8 desc:Escherichia coli RS218combinedNCBI transl_table:11	combinedRS218NCBI.1	RS218_NCBI.gbk		22214	22663		FKBP-type peptidyl-prolyl cis-trans isomerase SlpA (EC 5.2.1.8)	transl_table:11 desc:Escherichia coli RS218combinedNCBI EC_number:5.2.1.8	100
combinedRS218NCBI.1	RS218_NCBI.gbk		22214	22663		FKBP-type peptidyl-prolyl cis-trans isomerase SlpA (EC 5.2.1.8)	EC_number:5.2.1.8 desc:Escherichia coli RS218combinedNCBI transl_table:11	scaffold_4	SCBcol-6.gbk		145827	146276		FKBP-type peptidyl-prolyl cis-trans isomerase SlpA (EC 5.2.1.8)	desc:Escherichia Coli SCBcol-6A EC_number:5.2.1.8 transl_table:11	99.11
combinedRS218NCBI.1	RS218_NCBI.gbk		22214	22663		FKBP-type peptidyl-prolyl cis-trans isomerase SlpA (EC 5.2.1.8)	EC_number:5.2.1.8 desc:Escherichia coli RS218combinedNCBI transl_table:11	scaffold_5	SCBcol-3.gbk		197198	197647		FKBP-type peptidyl-prolyl cis-trans isomerase SlpA (EC 5.2.1.8)	transl_table:11 EC_number:5.2.1.8 desc:Unknown Coli SCBcol-3	98.89
combinedRS218NCBI.1	RS218_NCBI.gbk		22665	23615		4-hydroxy-3-methylbut-2-enyl diphosphate reductase (EC 1.17.7.4)	desc:Escherichia coli RS218combinedNCBI EC_number:1.17.7.4 transl_table:11	scaffold_2	SCB29.gbk		195074	196024		4-hydroxy-3-methylbut-2-enyl diphosphate reductase (EC 1.17.7.4)	transl_table:11 EC_number:1.17.7.4 desc:Escherichia Coli SCB29	96.11
combinedRS218NCBI.1	RS218_NCBI.gbk		22665	23615		4-hydroxy-3-methylbut-2-enyl diphosphate reductase (EC 1.17.7.4)	desc:Escherichia coli RS218combinedNCBI EC_number:1.17.7.4 transl_table:11	scaffold_23	SCBcol-2.gbk		25598	26548		4-hydroxy-3-methylbut-2-enyl diphosphate reductase (EC 1.17.7.4)	transl_table:11 EC_number:1.17.7.4 desc:Escherichia Coli SCBcol-2	96.21
combinedRS218NCBI.1	RS218_NCBI.gbk		22665	23615		4-hydroxy-3-methylbut-2-enyl diphosphate reductase (EC 1.17.7.4)	desc:Escherichia coli RS218combinedNCBI EC_number:1.17.7.4 transl_table:11	scaffold_4	SCBcol-4.gbk		198067	199017		4-hydroxy-3-methylbut-2-enyl diphosphate reductase (EC 1.17.7.4)	transl_table:11 desc:Escherichia Coli SCBcol-4 EC_number:1.17.7.4	96
combinedRS218NCBI.1	RS218_NCBI.gbk		22665	23615		4-hydroxy-3-methylbut-2-enyl diphosphate reductase (EC 1.17.7.4)	desc:Escherichia coli RS218combinedNCBI EC_number:1.17.7.4 transl_table:11	scaffold_4	SCB12.gbk		64422	65372		4-hydroxy-3-methylbut-2-enyl diphosphate reductase (EC 1.17.7.4)	EC_number:1.17.7.4 desc:Escherichia coli SCB12 transl_table:11	99.89
combinedRS218NCBI.1	RS218_NCBI.gbk		22665	23615		4-hydroxy-3-methylbut-2-enyl diphosphate reductase (EC 1.17.7.4)	desc:Escherichia coli RS218combinedNCBI EC_number:1.17.7.4 transl_table:11	combinedRS218NCBI.1	RS218_NCBI.gbk		22665	23615		4-hydroxy-3-methylbut-2-enyl diphosphate reductase (EC 1.17.7.4)	transl_table:11 EC_number:1.17.7.4 desc:Escherichia coli RS218combinedNCBI	100
combinedRS218NCBI.1	RS218_NCBI.gbk		22665	23615		4-hydroxy-3-methylbut-2-enyl diphosphate reductase (EC 1.17.7.4)	desc:Escherichia coli RS218combinedNCBI EC_number:1.17.7.4 transl_table:11	scaffold_28	SCBcol-1.gbk		12940	13890		4-hydroxy-3-methylbut-2-enyl diphosphate reductase (EC 1.17.7.4)	transl_table:11 EC_number:1.17.7.4 desc:Escherichia Coli SCBcol-1	96.11
combinedRS218NCBI.1	RS218_NCBI.gbk		22665	23615		4-hydroxy-3-methylbut-2-enyl diphosphate reductase (EC 1.17.7.4)	desc:Escherichia coli RS218combinedNCBI EC_number:1.17.7.4 transl_table:11	scaffold_5	SCB58.gbk		100674	101624		4-hydroxy-3-methylbut-2-enyl diphosphate reductase (EC 1.17.7.4)	EC_number:1.17.7.4 desc:Escherichia Coli SCB58 transl_table:11	98
combinedRS218NCBI.1	RS218_NCBI.gbk		22665	23615		4-hydroxy-3-methylbut-2-enyl diphosphate reductase (EC 1.17.7.4)	desc:Escherichia coli RS218combinedNCBI EC_number:1.17.7.4 transl_table:11	gi|636871230|gb|JMKH01000074.1|	SCB34_.gbk		208782	209732		4-hydroxy-3-methylbut-2-enyl diphosphate reductase (EC 1.17.7.4)	EC_number:1.17.7.4 desc:Escherichia coli SCB34 transl_table:11	98
combinedRS218NCBI.1	RS218_NCBI.gbk		22665	23615		4-hydroxy-3-methylbut-2-enyl diphosphate reductase (EC 1.17.7.4)	desc:Escherichia coli RS218combinedNCBI EC_number:1.17.7.4 transl_table:11	scaffold_20	SCB5.gbk		57631	58581		4-hydroxy-3-methylbut-2-enyl diphosphate reductase (EC 1.17.7.4)	transl_table:11 EC_number:1.17.7.4 desc:Escherichia Coli SCB5	96.11
combinedRS218NCBI.1	RS218_NCBI.gbk		22665	23615		4-hydroxy-3-methylbut-2-enyl diphosphate reductase (EC 1.17.7.4)	desc:Escherichia coli RS218combinedNCBI EC_number:1.17.7.4 transl_table:11	scaffold_12	SCBcol-5.gbk		100749	101699		4-hydroxy-3-methylbut-2-enyl diphosphate reductase (EC 1.17.7.4)	transl_table:11 EC_number:1.17.7.4 desc:Escherichia Coli SCBcol-5	98
combinedRS218NCBI.1	RS218_NCBI.gbk		22665	23615		4-hydroxy-3-methylbut-2-enyl diphosphate reductase (EC 1.17.7.4)	desc:Escherichia coli RS218combinedNCBI EC_number:1.17.7.4 transl_table:11	scaffold_4	SCBcol-6.gbk		146278	147228		4-hydroxy-3-methylbut-2-enyl diphosphate reductase (EC 1.17.7.4)	desc:Escherichia Coli SCBcol-6A EC_number:1.17.7.4 transl_table:11	96
combinedRS218NCBI.1	RS218_NCBI.gbk		22665	23615		4-hydroxy-3-methylbut-2-enyl diphosphate reductase (EC 1.17.7.4)	desc:Escherichia coli RS218combinedNCBI EC_number:1.17.7.4 transl_table:11	scaffold_5	SCBcol-3.gbk		196246	197196		4-hydroxy-3-methylbut-2-enyl diphosphate reductase (EC 1.17.7.4)	EC_number:1.17.7.4 desc:Unknown Coli SCBcol-3 transl_table:11	96.32
combinedRS218NCBI.1	RS218_NCBI.gbk		23681	24595		Non-specific ribonucleoside hydrolase RihC	transl_table:11 desc:Escherichia coli RS218combinedNCBI	combinedRS218NCBI.1	RS218_NCBI.gbk		23681	24595		Non-specific ribonucleoside hydrolase RihC	transl_table:11 desc:Escherichia coli RS218combinedNCBI	100
combinedRS218NCBI.1	RS218_NCBI.gbk		23681	24595		Non-specific ribonucleoside hydrolase RihC	transl_table:11 desc:Escherichia coli RS218combinedNCBI	scaffold_5	SCB58.gbk		99694	100608		Non-specific ribonucleoside hydrolase RihC	transl_table:11 desc:Escherichia Coli SCB58	99.02
combinedRS218NCBI.1	RS218_NCBI.gbk		23681	24595		Non-specific ribonucleoside hydrolase RihC	transl_table:11 desc:Escherichia coli RS218combinedNCBI	scaffold_4	SCBcol-4.gbk		197087	198001		Non-specific ribonucleoside hydrolase RihC	transl_table:11 desc:Escherichia Coli SCBcol-4	94.5
combinedRS218NCBI.1	RS218_NCBI.gbk		23681	24595		Non-specific ribonucleoside hydrolase RihC	transl_table:11 desc:Escherichia coli RS218combinedNCBI	scaffold_20	SCB5.gbk		56651	57565		Non-specific ribonucleoside hydrolase RihC	transl_table:11 desc:Escherichia Coli SCB5	93.16
combinedRS218NCBI.1	RS218_NCBI.gbk		23681	24595		Non-specific ribonucleoside hydrolase RihC	transl_table:11 desc:Escherichia coli RS218combinedNCBI	scaffold_23	SCBcol-2.gbk		26614	27528		Non-specific ribonucleoside hydrolase RihC	transl_table:11 desc:Escherichia Coli SCBcol-2	93.61
combinedRS218NCBI.1	RS218_NCBI.gbk		23681	24595		Non-specific ribonucleoside hydrolase RihC	transl_table:11 desc:Escherichia coli RS218combinedNCBI	scaffold_5	SCBcol-3.gbk		195266	196180		Non-specific ribonucleoside hydrolase RihC	desc:Unknown Coli SCBcol-3 transl_table:11	91.31
combinedRS218NCBI.1	RS218_NCBI.gbk		23681	24595		Non-specific ribonucleoside hydrolase RihC	transl_table:11 desc:Escherichia coli RS218combinedNCBI	scaffold_28	SCBcol-1.gbk		13956	14870		Non-specific ribonucleoside hydrolase RihC	desc:Escherichia Coli SCBcol-1 transl_table:11	91.31
combinedRS218NCBI.1	RS218_NCBI.gbk		23681	24595		Non-specific ribonucleoside hydrolase RihC	transl_table:11 desc:Escherichia coli RS218combinedNCBI	scaffold_4	SCBcol-6.gbk		147294	148208		Non-specific ribonucleoside hydrolase RihC	transl_table:11 desc:Escherichia Coli SCBcol-6A	99.78
combinedRS218NCBI.1	RS218_NCBI.gbk		23681	24595		Non-specific ribonucleoside hydrolase RihC	transl_table:11 desc:Escherichia coli RS218combinedNCBI	scaffold_2	SCB29.gbk		194094	195008		Non-specific ribonucleoside hydrolase RihC	desc:Escherichia Coli SCB29 transl_table:11	93.16
combinedRS218NCBI.1	RS218_NCBI.gbk		23681	24595		Non-specific ribonucleoside hydrolase RihC	transl_table:11 desc:Escherichia coli RS218combinedNCBI	scaffold_4	SCB12.gbk		65438	66352		Non-specific ribonucleoside hydrolase RihC	desc:Escherichia coli SCB12 transl_table:11	100
combinedRS218NCBI.1	RS218_NCBI.gbk		23681	24595		Non-specific ribonucleoside hydrolase RihC	transl_table:11 desc:Escherichia coli RS218combinedNCBI	gi|636871230|gb|JMKH01000074.1|	SCB34_.gbk		207802	208716		Non-specific ribonucleoside hydrolase RihC	transl_table:11 desc:Escherichia coli SCB34	99.02
combinedRS218NCBI.1	RS218_NCBI.gbk		23681	24595		Non-specific ribonucleoside hydrolase RihC	transl_table:11 desc:Escherichia coli RS218combinedNCBI	scaffold_12	SCBcol-5.gbk		99769	100683		Non-specific ribonucleoside hydrolase RihC	transl_table:11 desc:Escherichia Coli SCBcol-5	99.02
combinedRS218NCBI.1	RS218_NCBI.gbk		24618	24983		FIG00642267: hypothetical protein	desc:Escherichia coli RS218combinedNCBI transl_table:11	scaffold_5	SCB58.gbk		99306	99671		FIG00642267: hypothetical protein	transl_table:11 desc:Escherichia Coli SCB58	99.73
combinedRS218NCBI.1	RS218_NCBI.gbk		24618	24983		FIG00642267: hypothetical protein	desc:Escherichia coli RS218combinedNCBI transl_table:11	gi|636871230|gb|JMKH01000074.1|	SCB34_.gbk		207414	207779		FIG00642267: hypothetical protein	desc:Escherichia coli SCB34 transl_table:11	99.73
combinedRS218NCBI.1	RS218_NCBI.gbk		24618	24983		FIG00642267: hypothetical protein	desc:Escherichia coli RS218combinedNCBI transl_table:11	scaffold_12	SCBcol-5.gbk		99381	99746		FIG00642267: hypothetical protein	desc:Escherichia Coli SCBcol-5 transl_table:11	99.73
combinedRS218NCBI.1	RS218_NCBI.gbk		24618	24983		FIG00642267: hypothetical protein	desc:Escherichia coli RS218combinedNCBI transl_table:11	scaffold_4	SCBcol-6.gbk		148231	148596		FIG00642267: hypothetical protein	desc:Escherichia Coli SCBcol-6A transl_table:11	99.73
combinedRS218NCBI.1	RS218_NCBI.gbk		24618	24983		FIG00642267: hypothetical protein	desc:Escherichia coli RS218combinedNCBI transl_table:11	combinedRS218NCBI.1	RS218_NCBI.gbk		24618	24983		FIG00642267: hypothetical protein	desc:Escherichia coli RS218combinedNCBI transl_table:11	100
combinedRS218NCBI.1	RS218_NCBI.gbk		24618	24983		FIG00642267: hypothetical protein	desc:Escherichia coli RS218combinedNCBI transl_table:11	scaffold_4	SCB12.gbk		66375	66740		FIG00642267: hypothetical protein	transl_table:11 desc:Escherichia coli SCB12	100
combinedRS218NCBI.1	RS218_NCBI.gbk		25144	25965		4-hydroxy-tetrahydrodipicolinate reductase (EC 1.17.1.8)	desc:Escherichia coli RS218combinedNCBI EC_number:1.17.1.8 transl_table:11	scaffold_4	SCBcol-6.gbk		148757	149578		4-hydroxy-tetrahydrodipicolinate reductase (EC 1.17.1.8)	desc:Escherichia Coli SCBcol-6A EC_number:1.17.1.8 transl_table:11	100
combinedRS218NCBI.1	RS218_NCBI.gbk		25144	25965		4-hydroxy-tetrahydrodipicolinate reductase (EC 1.17.1.8)	desc:Escherichia coli RS218combinedNCBI EC_number:1.17.1.8 transl_table:11	scaffold_12	SCBcol-5.gbk		98399	99220		4-hydroxy-tetrahydrodipicolinate reductase (EC 1.17.1.8)	EC_number:1.17.1.8 desc:Escherichia Coli SCBcol-5 transl_table:11	99.88
combinedRS218NCBI.1	RS218_NCBI.gbk		25144	25965		4-hydroxy-tetrahydrodipicolinate reductase (EC 1.17.1.8)	desc:Escherichia coli RS218combinedNCBI EC_number:1.17.1.8 transl_table:11	scaffold_4	SCB12.gbk		66901	67722		4-hydroxy-tetrahydrodipicolinate reductase (EC 1.17.1.8)	desc:Escherichia coli SCB12 EC_number:1.17.1.8 transl_table:11	100
combinedRS218NCBI.1	RS218_NCBI.gbk		25144	25965		4-hydroxy-tetrahydrodipicolinate reductase (EC 1.17.1.8)	desc:Escherichia coli RS218combinedNCBI EC_number:1.17.1.8 transl_table:11	combinedRS218NCBI.1	RS218_NCBI.gbk		25144	25965		4-hydroxy-tetrahydrodipicolinate reductase (EC 1.17.1.8)	EC_number:1.17.1.8 desc:Escherichia coli RS218combinedNCBI transl_table:11	100
combinedRS218NCBI.1	RS218_NCBI.gbk		25144	25965		4-hydroxy-tetrahydrodipicolinate reductase (EC 1.17.1.8)	desc:Escherichia coli RS218combinedNCBI EC_number:1.17.1.8 transl_table:11	scaffold_28	SCBcol-1.gbk		15037	15858		4-hydroxy-tetrahydrodipicolinate reductase (EC 1.17.1.8)	transl_table:11 EC_number:1.17.1.8 desc:Escherichia Coli SCBcol-1	97.67
combinedRS218NCBI.1	RS218_NCBI.gbk		25144	25965		4-hydroxy-tetrahydrodipicolinate reductase (EC 1.17.1.8)	desc:Escherichia coli RS218combinedNCBI EC_number:1.17.1.8 transl_table:11	scaffold_4	SCBcol-4.gbk		196099	196920		4-hydroxy-tetrahydrodipicolinate reductase (EC 1.17.1.8)	desc:Escherichia Coli SCBcol-4 EC_number:1.17.1.8 transl_table:11	97.54
combinedRS218NCBI.1	RS218_NCBI.gbk		25144	25965		4-hydroxy-tetrahydrodipicolinate reductase (EC 1.17.1.8)	desc:Escherichia coli RS218combinedNCBI EC_number:1.17.1.8 transl_table:11	scaffold_5	SCBcol-3.gbk		194278	195099		4-hydroxy-tetrahydrodipicolinate reductase (EC 1.17.1.8)	transl_table:11 EC_number:1.17.1.8 desc:Unknown Coli SCBcol-3	96.47
combinedRS218NCBI.1	RS218_NCBI.gbk		25144	25965		4-hydroxy-tetrahydrodipicolinate reductase (EC 1.17.1.8)	desc:Escherichia coli RS218combinedNCBI EC_number:1.17.1.8 transl_table:11	scaffold_23	SCBcol-2.gbk		27695	28516		4-hydroxy-tetrahydrodipicolinate reductase (EC 1.17.1.8)	desc:Escherichia Coli SCBcol-2 EC_number:1.17.1.8 transl_table:11	98.05
combinedRS218NCBI.1	RS218_NCBI.gbk		25144	25965		4-hydroxy-tetrahydrodipicolinate reductase (EC 1.17.1.8)	desc:Escherichia coli RS218combinedNCBI EC_number:1.17.1.8 transl_table:11	scaffold_2	SCB29.gbk		193106	193927		4-hydroxy-tetrahydrodipicolinate reductase (EC 1.17.1.8)	EC_number:1.17.1.8 desc:Escherichia Coli SCB29 transl_table:11	97.93
combinedRS218NCBI.1	RS218_NCBI.gbk		25144	25965		4-hydroxy-tetrahydrodipicolinate reductase (EC 1.17.1.8)	desc:Escherichia coli RS218combinedNCBI EC_number:1.17.1.8 transl_table:11	scaffold_20	SCB5.gbk		55663	56484		4-hydroxy-tetrahydrodipicolinate reductase (EC 1.17.1.8)	transl_table:11 desc:Escherichia Coli SCB5 EC_number:1.17.1.8	97.93
combinedRS218NCBI.1	RS218_NCBI.gbk		25144	25965		4-hydroxy-tetrahydrodipicolinate reductase (EC 1.17.1.8)	desc:Escherichia coli RS218combinedNCBI EC_number:1.17.1.8 transl_table:11	scaffold_5	SCB58.gbk		98324	99145		4-hydroxy-tetrahydrodipicolinate reductase (EC 1.17.1.8)	transl_table:11 desc:Escherichia Coli SCB58 EC_number:1.17.1.8	99.88
combinedRS218NCBI.1	RS218_NCBI.gbk		25144	25965		4-hydroxy-tetrahydrodipicolinate reductase (EC 1.17.1.8)	desc:Escherichia coli RS218combinedNCBI EC_number:1.17.1.8 transl_table:11	gi|636871230|gb|JMKH01000074.1|	SCB34_.gbk		206432	207253		4-hydroxy-tetrahydrodipicolinate reductase (EC 1.17.1.8)	transl_table:11 EC_number:1.17.1.8 desc:Escherichia coli SCB34	99.88
combinedRS218NCBI.1	RS218_NCBI.gbk		25977	26159		hypothetical protein	transl_table:11 desc:Escherichia coli RS218combinedNCBI	combinedRS218NCBI.1	RS218_NCBI.gbk		25977	26159		hypothetical protein	transl_table:11 desc:Escherichia coli RS218combinedNCBI	100
combinedRS218NCBI.1	RS218_NCBI.gbk		25977	26159		hypothetical protein	transl_table:11 desc:Escherichia coli RS218combinedNCBI	scaffold_5	SCB58.gbk		98130	98282		hypothetical protein	transl_table:11 desc:Escherichia Coli SCB58	96.67
combinedRS218NCBI.1	RS218_NCBI.gbk		25977	26159		hypothetical protein	transl_table:11 desc:Escherichia coli RS218combinedNCBI	scaffold_12	SCBcol-5.gbk		98205	98357		hypothetical protein	transl_table:11 desc:Escherichia Coli SCBcol-5	96.67
combinedRS218NCBI.1	RS218_NCBI.gbk		25977	26159		hypothetical protein	transl_table:11 desc:Escherichia coli RS218combinedNCBI	scaffold_2	SCB29.gbk		192912	193094		hypothetical protein	desc:Escherichia Coli SCB29 transl_table:11	95.63
combinedRS218NCBI.1	RS218_NCBI.gbk		25977	26159		hypothetical protein	transl_table:11 desc:Escherichia coli RS218combinedNCBI	scaffold_28	SCBcol-1.gbk		15900	16067		hypothetical protein	desc:Escherichia Coli SCBcol-1 transl_table:11	90.98
combinedRS218NCBI.1	RS218_NCBI.gbk		25977	26159		hypothetical protein	transl_table:11 desc:Escherichia coli RS218combinedNCBI	scaffold_4	SCB12.gbk		67734	67916		hypothetical protein	desc:Escherichia coli SCB12 transl_table:11	99.45
combinedRS218NCBI.1	RS218_NCBI.gbk		25977	26159		hypothetical protein	transl_table:11 desc:Escherichia coli RS218combinedNCBI	scaffold_20	SCB5.gbk		55469	55651		hypothetical protein	desc:Escherichia Coli SCB5 transl_table:11	95.63
combinedRS218NCBI.1	RS218_NCBI.gbk		25977	26159		hypothetical protein	transl_table:11 desc:Escherichia coli RS218combinedNCBI	gi|636871230|gb|JMKH01000074.1|	SCB34_.gbk		206238	206390		hypothetical protein	desc:Escherichia coli SCB34 transl_table:11	96.67
combinedRS218NCBI.1	RS218_NCBI.gbk		26244	26381		hypothetical protein	desc:Escherichia coli RS218combinedNCBI transl_table:11	scaffold_5	SCB58.gbk		97908	98045		hypothetical protein	transl_table:11 desc:Escherichia Coli SCB58	100
combinedRS218NCBI.1	RS218_NCBI.gbk		26244	26381		hypothetical protein	desc:Escherichia coli RS218combinedNCBI transl_table:11	scaffold_4	SCB12.gbk		68001	68138		hypothetical protein	transl_table:11 desc:Escherichia coli SCB12	100
combinedRS218NCBI.1	RS218_NCBI.gbk		26244	26381		hypothetical protein	desc:Escherichia coli RS218combinedNCBI transl_table:11	scaffold_20	SCB5.gbk		55247	55384		hypothetical protein	desc:Escherichia Coli SCB5 transl_table:11	99.28
combinedRS218NCBI.1	RS218_NCBI.gbk		26244	26381		hypothetical protein	desc:Escherichia coli RS218combinedNCBI transl_table:11	gi|636871230|gb|JMKH01000074.1|	SCB34_.gbk		206016	206153		hypothetical protein	transl_table:11 desc:Escherichia coli SCB34	100
combinedRS218NCBI.1	RS218_NCBI.gbk		26244	26381		hypothetical protein	desc:Escherichia coli RS218combinedNCBI transl_table:11	scaffold_12	SCBcol-5.gbk		97983	98120		hypothetical protein	transl_table:11 desc:Escherichia Coli SCBcol-5	100
combinedRS218NCBI.1	RS218_NCBI.gbk		26244	26381		hypothetical protein	desc:Escherichia coli RS218combinedNCBI transl_table:11	combinedRS218NCBI.1	RS218_NCBI.gbk		26244	26381		hypothetical protein	transl_table:11 desc:Escherichia coli RS218combinedNCBI	100
combinedRS218NCBI.1	RS218_NCBI.gbk		26244	26381		hypothetical protein	desc:Escherichia coli RS218combinedNCBI transl_table:11	scaffold_4	SCBcol-4.gbk		195683	195820		hypothetical protein	desc:Escherichia Coli SCBcol-4 transl_table:11	99.28
combinedRS218NCBI.1	RS218_NCBI.gbk		26244	26381		hypothetical protein	desc:Escherichia coli RS218combinedNCBI transl_table:11	scaffold_2	SCB29.gbk		192690	192827		hypothetical protein	desc:Escherichia Coli SCB29 transl_table:11	99.28
combinedRS218NCBI.1	RS218_NCBI.gbk		26244	26381		hypothetical protein	desc:Escherichia coli RS218combinedNCBI transl_table:11	scaffold_5	SCBcol-3.gbk		193862	193999		hypothetical protein	desc:Unknown Coli SCBcol-3 transl_table:11	99.28
combinedRS218NCBI.1	RS218_NCBI.gbk		26244	26381		hypothetical protein	desc:Escherichia coli RS218combinedNCBI transl_table:11	scaffold_28	SCBcol-1.gbk		16137	16274		hypothetical protein	transl_table:11 desc:Escherichia Coli SCBcol-1	99.28
combinedRS218NCBI.1	RS218_NCBI.gbk		26244	26381		hypothetical protein	desc:Escherichia coli RS218combinedNCBI transl_table:11	scaffold_23	SCBcol-2.gbk		28795	28932		hypothetical protein	desc:Escherichia Coli SCBcol-2 transl_table:11	99.28
combinedRS218NCBI.1	RS218_NCBI.gbk		26421	27569		Carbamoyl-phosphate synthase small chain (EC 6.3.5.5)	EC_number:6.3.5.5 desc:Escherichia coli RS218combinedNCBI transl_table:11	scaffold_4	SCB12.gbk		68178	69326		Carbamoyl-phosphate synthase small chain (EC 6.3.5.5)	EC_number:6.3.5.5 desc:Escherichia coli SCB12 transl_table:11	100
combinedRS218NCBI.1	RS218_NCBI.gbk		26421	27569		Carbamoyl-phosphate synthase small chain (EC 6.3.5.5)	EC_number:6.3.5.5 desc:Escherichia coli RS218combinedNCBI transl_table:11	scaffold_12	SCBcol-5.gbk		96795	97943		Carbamoyl-phosphate synthase small chain (EC 6.3.5.5)	transl_table:11 EC_number:6.3.5.5 desc:Escherichia Coli SCBcol-5	98.09
combinedRS218NCBI.1	RS218_NCBI.gbk		26421	27569		Carbamoyl-phosphate synthase small chain (EC 6.3.5.5)	EC_number:6.3.5.5 desc:Escherichia coli RS218combinedNCBI transl_table:11	scaffold_4	SCBcol-6.gbk		150034	151182		Carbamoyl-phosphate synthase small chain (EC 6.3.5.5)	desc:Escherichia Coli SCBcol-6A EC_number:6.3.5.5 transl_table:11	99.56
combinedRS218NCBI.1	RS218_NCBI.gbk		26421	27569		Carbamoyl-phosphate synthase small chain (EC 6.3.5.5)	EC_number:6.3.5.5 desc:Escherichia coli RS218combinedNCBI transl_table:11	scaffold_5	SCB58.gbk		96720	97868		Carbamoyl-phosphate synthase small chain (EC 6.3.5.5)	desc:Escherichia Coli SCB58 EC_number:6.3.5.5 transl_table:11	98.09
combinedRS218NCBI.1	RS218_NCBI.gbk		26421	27569		Carbamoyl-phosphate synthase small chain (EC 6.3.5.5)	EC_number:6.3.5.5 desc:Escherichia coli RS218combinedNCBI transl_table:11	scaffold_5	SCBcol-3.gbk		192674	193822		Carbamoyl-phosphate synthase small chain (EC 6.3.5.5)	EC_number:6.3.5.5 desc:Unknown Coli SCBcol-3 transl_table:11	96.95
combinedRS218NCBI.1	RS218_NCBI.gbk		26421	27569		Carbamoyl-phosphate synthase small chain (EC 6.3.5.5)	EC_number:6.3.5.5 desc:Escherichia coli RS218combinedNCBI transl_table:11	scaffold_23	SCBcol-2.gbk		28972	30120		Carbamoyl-phosphate synthase small chain (EC 6.3.5.5)	EC_number:6.3.5.5 desc:Escherichia Coli SCBcol-2 transl_table:11	97.48
combinedRS218NCBI.1	RS218_NCBI.gbk		26421	27569		Carbamoyl-phosphate synthase small chain (EC 6.3.5.5)	EC_number:6.3.5.5 desc:Escherichia coli RS218combinedNCBI transl_table:11	combinedRS218NCBI.1	RS218_NCBI.gbk		26421	27569		Carbamoyl-phosphate synthase small chain (EC 6.3.5.5)	desc:Escherichia coli RS218combinedNCBI EC_number:6.3.5.5 transl_table:11	100
combinedRS218NCBI.1	RS218_NCBI.gbk		26421	27569		Carbamoyl-phosphate synthase small chain (EC 6.3.5.5)	EC_number:6.3.5.5 desc:Escherichia coli RS218combinedNCBI transl_table:11	gi|636871230|gb|JMKH01000074.1|	SCB34_.gbk		204828	205976		Carbamoyl-phosphate synthase small chain (EC 6.3.5.5)	transl_table:11 EC_number:6.3.5.5 desc:Escherichia coli SCB34	98.09
combinedRS218NCBI.1	RS218_NCBI.gbk		26421	27569		Carbamoyl-phosphate synthase small chain (EC 6.3.5.5)	EC_number:6.3.5.5 desc:Escherichia coli RS218combinedNCBI transl_table:11	scaffold_2	SCB29.gbk		191502	192650		Carbamoyl-phosphate synthase small chain (EC 6.3.5.5)	desc:Escherichia Coli SCB29 EC_number:6.3.5.5 transl_table:11	96.69
combinedRS218NCBI.1	RS218_NCBI.gbk		26421	27569		Carbamoyl-phosphate synthase small chain (EC 6.3.5.5)	EC_number:6.3.5.5 desc:Escherichia coli RS218combinedNCBI transl_table:11	scaffold_4	SCBcol-4.gbk		194495	195643		Carbamoyl-phosphate synthase small chain (EC 6.3.5.5)	desc:Escherichia Coli SCBcol-4 EC_number:6.3.5.5 transl_table:11	97.38
combinedRS218NCBI.1	RS218_NCBI.gbk		26421	27569		Carbamoyl-phosphate synthase small chain (EC 6.3.5.5)	EC_number:6.3.5.5 desc:Escherichia coli RS218combinedNCBI transl_table:11	scaffold_20	SCB5.gbk		54059	55207		Carbamoyl-phosphate synthase small chain (EC 6.3.5.5)	desc:Escherichia Coli SCB5 EC_number:6.3.5.5 transl_table:11	96.69
combinedRS218NCBI.1	RS218_NCBI.gbk		26421	27569		Carbamoyl-phosphate synthase small chain (EC 6.3.5.5)	EC_number:6.3.5.5 desc:Escherichia coli RS218combinedNCBI transl_table:11	scaffold_28	SCBcol-1.gbk		16314	17462		Carbamoyl-phosphate synthase small chain (EC 6.3.5.5)	desc:Escherichia Coli SCBcol-1 EC_number:6.3.5.5 transl_table:11	97.39
combinedRS218NCBI.1	RS218_NCBI.gbk		27587	30808		Carbamoyl-phosphate synthase large chain (EC 6.3.5.5)	transl_table:11 EC_number:6.3.5.5 desc:Escherichia coli RS218combinedNCBI	scaffold_4	SCB12.gbk		69344	72565		Carbamoyl-phosphate synthase large chain (EC 6.3.5.5)	desc:Escherichia coli SCB12 EC_number:6.3.5.5 transl_table:11	100
combinedRS218NCBI.1	RS218_NCBI.gbk		27587	30808		Carbamoyl-phosphate synthase large chain (EC 6.3.5.5)	transl_table:11 EC_number:6.3.5.5 desc:Escherichia coli RS218combinedNCBI	scaffold_23	SCBcol-2.gbk		30138	33356		Carbamoyl-phosphate synthase large chain (EC 6.3.5.5)	transl_table:11 EC_number:6.3.5.5 desc:Escherichia Coli SCBcol-2	96.18
combinedRS218NCBI.1	RS218_NCBI.gbk		27587	30808		Carbamoyl-phosphate synthase large chain (EC 6.3.5.5)	transl_table:11 EC_number:6.3.5.5 desc:Escherichia coli RS218combinedNCBI	scaffold_5	SCBcol-3.gbk		189435	192656		Carbamoyl-phosphate synthase large chain (EC 6.3.5.5)	desc:Unknown Coli SCBcol-3 EC_number:6.3.5.5 transl_table:11	96.18
combinedRS218NCBI.1	RS218_NCBI.gbk		27587	30808		Carbamoyl-phosphate synthase large chain (EC 6.3.5.5)	transl_table:11 EC_number:6.3.5.5 desc:Escherichia coli RS218combinedNCBI	scaffold_5	SCB58.gbk		93481	96702		Carbamoyl-phosphate synthase large chain (EC 6.3.5.5)	transl_table:11 desc:Escherichia Coli SCB58 EC_number:6.3.5.5	99.38
combinedRS218NCBI.1	RS218_NCBI.gbk		27587	30808		Carbamoyl-phosphate synthase large chain (EC 6.3.5.5)	transl_table:11 EC_number:6.3.5.5 desc:Escherichia coli RS218combinedNCBI	scaffold_20	SCB5.gbk		50823	54041		Carbamoyl-phosphate synthase large chain (EC 6.3.5.5)	EC_number:6.3.5.5 desc:Escherichia Coli SCB5 transl_table:11	96.49
combinedRS218NCBI.1	RS218_NCBI.gbk		27587	30808		Carbamoyl-phosphate synthase large chain (EC 6.3.5.5)	transl_table:11 EC_number:6.3.5.5 desc:Escherichia coli RS218combinedNCBI	combinedRS218NCBI.1	RS218_NCBI.gbk		27587	30808		Carbamoyl-phosphate synthase large chain (EC 6.3.5.5)	transl_table:11 desc:Escherichia coli RS218combinedNCBI EC_number:6.3.5.5	100
combinedRS218NCBI.1	RS218_NCBI.gbk		27587	30808		Carbamoyl-phosphate synthase large chain (EC 6.3.5.5)	transl_table:11 EC_number:6.3.5.5 desc:Escherichia coli RS218combinedNCBI	scaffold_28	SCBcol-1.gbk		17480	20698		Carbamoyl-phosphate synthase large chain (EC 6.3.5.5)	EC_number:6.3.5.5 desc:Escherichia Coli SCBcol-1 transl_table:11	96.03
combinedRS218NCBI.1	RS218_NCBI.gbk		27587	30808		Carbamoyl-phosphate synthase large chain (EC 6.3.5.5)	transl_table:11 EC_number:6.3.5.5 desc:Escherichia coli RS218combinedNCBI	scaffold_4	SCBcol-6.gbk		151200	154421		Carbamoyl-phosphate synthase large chain (EC 6.3.5.5)	transl_table:11 desc:Escherichia Coli SCBcol-6A EC_number:6.3.5.5	98.94
combinedRS218NCBI.1	RS218_NCBI.gbk		27587	30808		Carbamoyl-phosphate synthase large chain (EC 6.3.5.5)	transl_table:11 EC_number:6.3.5.5 desc:Escherichia coli RS218combinedNCBI	scaffold_12	SCBcol-5.gbk		93556	96777		Carbamoyl-phosphate synthase large chain (EC 6.3.5.5)	desc:Escherichia Coli SCBcol-5 EC_number:6.3.5.5 transl_table:11	99.32
combinedRS218NCBI.1	RS218_NCBI.gbk		27587	30808		Carbamoyl-phosphate synthase large chain (EC 6.3.5.5)	transl_table:11 EC_number:6.3.5.5 desc:Escherichia coli RS218combinedNCBI	scaffold_2	SCB29.gbk		188266	191484		Carbamoyl-phosphate synthase large chain (EC 6.3.5.5)	transl_table:11 desc:Escherichia Coli SCB29 EC_number:6.3.5.5	96.49
combinedRS218NCBI.1	RS218_NCBI.gbk		27587	30808		Carbamoyl-phosphate synthase large chain (EC 6.3.5.5)	transl_table:11 EC_number:6.3.5.5 desc:Escherichia coli RS218combinedNCBI	gi|636871230|gb|JMKH01000074.1|	SCB34_.gbk		201589	204810		Carbamoyl-phosphate synthase large chain (EC 6.3.5.5)	EC_number:6.3.5.5 desc:Escherichia coli SCB34 transl_table:11	99.38
combinedRS218NCBI.1	RS218_NCBI.gbk		27587	30808		Carbamoyl-phosphate synthase large chain (EC 6.3.5.5)	transl_table:11 EC_number:6.3.5.5 desc:Escherichia coli RS218combinedNCBI	scaffold_4	SCBcol-4.gbk		191256	194477		Carbamoyl-phosphate synthase large chain (EC 6.3.5.5)	transl_table:11 desc:Escherichia Coli SCBcol-4 EC_number:6.3.5.5	96.03
combinedRS218NCBI.1	RS218_NCBI.gbk		31032	31490		Transposase; IS200 family	desc:Escherichia coli RS218combinedNCBI transl_table:11	scaffold_90	SCBcol-2.gbk		143	601		Transposase; IS200 family	transl_table:11 desc:Escherichia Coli SCBcol-2	94.34
combinedRS218NCBI.1	RS218_NCBI.gbk		31032	31490		Transposase; IS200 family	desc:Escherichia coli RS218combinedNCBI transl_table:11	scaffold_123	SCBcol-2.gbk		110	340		Transposase; IS200 family	transl_table:11 desc:Escherichia Coli SCBcol-2	99.13
combinedRS218NCBI.1	RS218_NCBI.gbk		31032	31490		Transposase; IS200 family	desc:Escherichia coli RS218combinedNCBI transl_table:11	scaffold_125	SCB29.gbk		32	490		Transposase; IS200 family	transl_table:11 desc:Escherichia Coli SCB29	99.13
combinedRS218NCBI.1	RS218_NCBI.gbk		31032	31490		Transposase; IS200 family	desc:Escherichia coli RS218combinedNCBI transl_table:11	gi|636873812|gb|JMKH01000036.1|	SCB34_.gbk		112873	113331		Transposase; IS200 family	transl_table:11 desc:Escherichia coli SCB34	99.78
combinedRS218NCBI.1	RS218_NCBI.gbk		31032	31490		Transposase; IS200 family	desc:Escherichia coli RS218combinedNCBI transl_table:11	scaffold_49	SCBcol-6.gbk		586	1044		Transposase; IS200 family	desc:Escherichia Coli SCBcol-6A transl_table:11	99.78
combinedRS218NCBI.1	RS218_NCBI.gbk		31032	31490		Transposase; IS200 family	desc:Escherichia coli RS218combinedNCBI transl_table:11	scaffold_49	SCBcol-2.gbk		4551	4670		Transposase; IS200 family	desc:Escherichia Coli SCBcol-2 transl_table:11	96.55
combinedRS218NCBI.1	RS218_NCBI.gbk		31032	31490		Transposase; IS200 family	desc:Escherichia coli RS218combinedNCBI transl_table:11	scaffold_50	SCBcol-5.gbk		687	1145		Transposase; IS200 family	desc:Escherichia Coli SCBcol-5 transl_table:11	99.35
combinedRS218NCBI.1	RS218_NCBI.gbk		31032	31490		Transposase; IS200 family	desc:Escherichia coli RS218combinedNCBI transl_table:11	combinedRS218NCBI.1	RS218_NCBI.gbk		31032	31490		Transposase; IS200 family	desc:Escherichia coli RS218combinedNCBI transl_table:11	100
combinedRS218NCBI.1	RS218_NCBI.gbk		31032	31490		Transposase; IS200 family	desc:Escherichia coli RS218combinedNCBI transl_table:11	scaffold_126	SCB29.gbk		32	490		Transposase; IS200 family	transl_table:11 desc:Escherichia Coli SCB29	98.04
combinedRS218NCBI.1	RS218_NCBI.gbk		31032	31490		Transposase; IS200 family	desc:Escherichia coli RS218combinedNCBI transl_table:11	scaffold_115	SCBcol-2.gbk		3	377		Transposase; IS200 family	transl_table:11 desc:Escherichia Coli SCBcol-2	98.67
combinedRS218NCBI.1	RS218_NCBI.gbk		31032	31490		Transposase; IS200 family	desc:Escherichia coli RS218combinedNCBI transl_table:11	scaffold_88	SCB58.gbk		20	478		Transposase; IS200 family	desc:Escherichia Coli SCB58 transl_table:11	98.91
combinedRS218NCBI.1	RS218_NCBI.gbk		31032	31490		Transposase; IS200 family	desc:Escherichia coli RS218combinedNCBI transl_table:11	scaffold_419	SCB5.gbk		32	490		Transposase; IS200 family	transl_table:11 desc:Escherichia Coli SCB5	98.04
combinedRS218NCBI.1	RS218_NCBI.gbk		31032	31490		Transposase; IS200 family	desc:Escherichia coli RS218combinedNCBI transl_table:11	scaffold_0	SCB58.gbk		20	478		Transposase; IS200 family	desc:Escherichia Coli SCB58 transl_table:11	99.78
combinedRS218NCBI.1	RS218_NCBI.gbk		31032	31490		Transposase; IS200 family	desc:Escherichia coli RS218combinedNCBI transl_table:11	scaffold_414	SCB5.gbk		32	490		Transposase; IS200 family	transl_table:11 desc:Escherichia Coli SCB5	99.13
combinedRS218NCBI.1	RS218_NCBI.gbk		31032	31490		Transposase; IS200 family	desc:Escherichia coli RS218combinedNCBI transl_table:11	scaffold_4	SCB12.gbk		72789	73247		Transposase; IS200 family	desc:Escherichia coli SCB12 transl_table:11	100
combinedRS218NCBI.1	RS218_NCBI.gbk		31032	31490		Transposase; IS200 family	desc:Escherichia coli RS218combinedNCBI transl_table:11	scaffold_84	SCBcol-1.gbk		3924	4169		Transposase; IS200 family	desc:Escherichia Coli SCBcol-1 transl_table:11	96.34
combinedRS218NCBI.1	RS218_NCBI.gbk		31780	32175		Transcriptional activatory protein CaiF	transl_table:11 desc:Escherichia coli RS218combinedNCBI	scaffold_4	SCBcol-6.gbk		154682	155077		Transcriptional activatory protein CaiF	transl_table:11 desc:Escherichia Coli SCBcol-6A	99.49
combinedRS218NCBI.1	RS218_NCBI.gbk		31780	32175		Transcriptional activatory protein CaiF	transl_table:11 desc:Escherichia coli RS218combinedNCBI	scaffold_12	SCBcol-5.gbk		92900	93295		Transcriptional activatory protein CaiF	desc:Escherichia Coli SCBcol-5 transl_table:11	98.23
combinedRS218NCBI.1	RS218_NCBI.gbk		31780	32175		Transcriptional activatory protein CaiF	transl_table:11 desc:Escherichia coli RS218combinedNCBI	combinedRS218NCBI.1	RS218_NCBI.gbk		31780	32175		Transcriptional activatory protein CaiF	desc:Escherichia coli RS218combinedNCBI transl_table:11	100
combinedRS218NCBI.1	RS218_NCBI.gbk		31780	32175		Transcriptional activatory protein CaiF	transl_table:11 desc:Escherichia coli RS218combinedNCBI	scaffold_23	SCBcol-2.gbk		33617	34012		Transcriptional activatory protein CaiF	desc:Escherichia Coli SCBcol-2 transl_table:11	98.48
combinedRS218NCBI.1	RS218_NCBI.gbk		31780	32175		Transcriptional activatory protein CaiF	transl_table:11 desc:Escherichia coli RS218combinedNCBI	scaffold_4	SCB12.gbk		73537	73932		Transcriptional activatory protein CaiF	transl_table:11 desc:Escherichia coli SCB12	100
combinedRS218NCBI.1	RS218_NCBI.gbk		31780	32175		Transcriptional activatory protein CaiF	transl_table:11 desc:Escherichia coli RS218combinedNCBI	scaffold_2	SCB29.gbk		187610	188005		Transcriptional activatory protein CaiF	desc:Escherichia Coli SCB29 transl_table:11	97.73
combinedRS218NCBI.1	RS218_NCBI.gbk		31780	32175		Transcriptional activatory protein CaiF	transl_table:11 desc:Escherichia coli RS218combinedNCBI	scaffold_28	SCBcol-1.gbk		20959	21354		Transcriptional activatory protein CaiF	transl_table:11 desc:Escherichia Coli SCBcol-1	97.47
combinedRS218NCBI.1	RS218_NCBI.gbk		31780	32175		Transcriptional activatory protein CaiF	transl_table:11 desc:Escherichia coli RS218combinedNCBI	scaffold_4	SCBcol-4.gbk		190601	190996		Transcriptional activatory protein CaiF	desc:Escherichia Coli SCBcol-4 transl_table:11	97.22
combinedRS218NCBI.1	RS218_NCBI.gbk		31780	32175		Transcriptional activatory protein CaiF	transl_table:11 desc:Escherichia coli RS218combinedNCBI	scaffold_20	SCB5.gbk		50167	50562		Transcriptional activatory protein CaiF	desc:Escherichia Coli SCB5 transl_table:11	97.73
combinedRS218NCBI.1	RS218_NCBI.gbk		31780	32175		Transcriptional activatory protein CaiF	transl_table:11 desc:Escherichia coli RS218combinedNCBI	scaffold_5	SCBcol-3.gbk		188778	189140		Transcriptional activatory protein CaiF	transl_table:11 desc:Unknown Coli SCBcol-3	97.8
combinedRS218NCBI.1	RS218_NCBI.gbk		31780	32175		Transcriptional activatory protein CaiF	transl_table:11 desc:Escherichia coli RS218combinedNCBI	gi|636871230|gb|JMKH01000074.1|	SCB34_.gbk		200933	201328		Transcriptional activatory protein CaiF	transl_table:11 desc:Escherichia coli SCB34	98.23
combinedRS218NCBI.1	RS218_NCBI.gbk		31780	32175		Transcriptional activatory protein CaiF	transl_table:11 desc:Escherichia coli RS218combinedNCBI	scaffold_5	SCB58.gbk		92825	93220		Transcriptional activatory protein CaiF	desc:Escherichia Coli SCB58 transl_table:11	98.23
combinedRS218NCBI.1	RS218_NCBI.gbk		32294	32884		Carnitine operon protein CaiE	transl_table:11 desc:Escherichia coli RS218combinedNCBI	scaffold_4	SCBcol-6.gbk		155197	155787		Carnitine operon protein CaiE	desc:Escherichia Coli SCBcol-6A transl_table:11	99.83
combinedRS218NCBI.1	RS218_NCBI.gbk		32294	32884		Carnitine operon protein CaiE	transl_table:11 desc:Escherichia coli RS218combinedNCBI	scaffold_23	SCBcol-2.gbk		34098	34688		Carnitine operon protein CaiE	desc:Escherichia Coli SCBcol-2 transl_table:11	97.96
combinedRS218NCBI.1	RS218_NCBI.gbk		32294	32884		Carnitine operon protein CaiE	transl_table:11 desc:Escherichia coli RS218combinedNCBI	scaffold_4	SCBcol-4.gbk		189892	190482		Carnitine operon protein CaiE	desc:Escherichia Coli SCBcol-4 transl_table:11	97.45
combinedRS218NCBI.1	RS218_NCBI.gbk		32294	32884		Carnitine operon protein CaiE	transl_table:11 desc:Escherichia coli RS218combinedNCBI	scaffold_12	SCBcol-5.gbk		92191	92781		Carnitine operon protein CaiE	transl_table:11 desc:Escherichia Coli SCBcol-5	99.66
combinedRS218NCBI.1	RS218_NCBI.gbk		32294	32884		Carnitine operon protein CaiE	transl_table:11 desc:Escherichia coli RS218combinedNCBI	scaffold_20	SCB5.gbk		49371	49961		Carnitine operon protein CaiE	transl_table:11 desc:Escherichia Coli SCB5	98.81
combinedRS218NCBI.1	RS218_NCBI.gbk		32294	32884		Carnitine operon protein CaiE	transl_table:11 desc:Escherichia coli RS218combinedNCBI	combinedRS218NCBI.1	RS218_NCBI.gbk		32294	32884		Carnitine operon protein CaiE	desc:Escherichia coli RS218combinedNCBI transl_table:11	100
combinedRS218NCBI.1	RS218_NCBI.gbk		32294	32884		Carnitine operon protein CaiE	transl_table:11 desc:Escherichia coli RS218combinedNCBI	scaffold_5	SCB58.gbk		92116	92706		Carnitine operon protein CaiE	transl_table:11 desc:Escherichia Coli SCB58	99.66
combinedRS218NCBI.1	RS218_NCBI.gbk		32294	32884		Carnitine operon protein CaiE	transl_table:11 desc:Escherichia coli RS218combinedNCBI	scaffold_5	SCBcol-3.gbk		188102	188692		Carnitine operon protein CaiE	transl_table:11 desc:Unknown Coli SCBcol-3	97.62
combinedRS218NCBI.1	RS218_NCBI.gbk		32294	32884		Carnitine operon protein CaiE	transl_table:11 desc:Escherichia coli RS218combinedNCBI	scaffold_2	SCB29.gbk		186814	187404		Carnitine operon protein CaiE	desc:Escherichia Coli SCB29 transl_table:11	98.81
combinedRS218NCBI.1	RS218_NCBI.gbk		32294	32884		Carnitine operon protein CaiE	transl_table:11 desc:Escherichia coli RS218combinedNCBI	scaffold_4	SCB12.gbk		74051	74641		Carnitine operon protein CaiE	transl_table:11 desc:Escherichia coli SCB12	100
combinedRS218NCBI.1	RS218_NCBI.gbk		32294	32884		Carnitine operon protein CaiE	transl_table:11 desc:Escherichia coli RS218combinedNCBI	gi|636871230|gb|JMKH01000074.1|	SCB34_.gbk		200224	200814		Carnitine operon protein CaiE	transl_table:11 desc:Escherichia coli SCB34	99.66
combinedRS218NCBI.1	RS218_NCBI.gbk		32294	32884		Carnitine operon protein CaiE	transl_table:11 desc:Escherichia coli RS218combinedNCBI	scaffold_28	SCBcol-1.gbk		21563	22153		Carnitine operon protein CaiE	desc:Escherichia Coli SCBcol-1 transl_table:11	98.3
combinedRS218NCBI.1	RS218_NCBI.gbk		32890	33783		Carnitinyl-CoA dehydratase (EC 4.2.1.149)	desc:Escherichia coli RS218combinedNCBI EC_number:4.2.1.149 transl_table:11	scaffold_4	SCB12.gbk		74647	75540		Carnitinyl-CoA dehydratase (EC 4.2.1.149)	desc:Escherichia coli SCB12 EC_number:4.2.1.149 transl_table:11	100
combinedRS218NCBI.1	RS218_NCBI.gbk		32890	33783		Carnitinyl-CoA dehydratase (EC 4.2.1.149)	desc:Escherichia coli RS218combinedNCBI EC_number:4.2.1.149 transl_table:11	scaffold_12	SCBcol-5.gbk		91400	92185		Carnitinyl-CoA dehydratase (EC 4.2.1.149)	EC_number:4.2.1.149 desc:Escherichia Coli SCBcol-5 transl_table:11	99.24
combinedRS218NCBI.1	RS218_NCBI.gbk		32890	33783		Carnitinyl-CoA dehydratase (EC 4.2.1.149)	desc:Escherichia coli RS218combinedNCBI EC_number:4.2.1.149 transl_table:11	scaffold_4	SCBcol-6.gbk		155793	156686		Carnitinyl-CoA dehydratase (EC 4.2.1.149)	transl_table:11 desc:Escherichia Coli SCBcol-6A EC_number:4.2.1.149	100
combinedRS218NCBI.1	RS218_NCBI.gbk		32890	33783		Carnitinyl-CoA dehydratase (EC 4.2.1.149)	desc:Escherichia coli RS218combinedNCBI EC_number:4.2.1.149 transl_table:11	scaffold_5	SCBcol-3.gbk		187203	188096		Carnitinyl-CoA dehydratase (EC 4.2.1.149)	transl_table:11 EC_number:4.2.1.149 desc:Unknown Coli SCBcol-3	98.21
combinedRS218NCBI.1	RS218_NCBI.gbk		32890	33783		Carnitinyl-CoA dehydratase (EC 4.2.1.149)	desc:Escherichia coli RS218combinedNCBI EC_number:4.2.1.149 transl_table:11	scaffold_20	SCB5.gbk		48580	49365		Carnitinyl-CoA dehydratase (EC 4.2.1.149)	transl_table:11 desc:Escherichia Coli SCB5 EC_number:4.2.1.149	98.6
combinedRS218NCBI.1	RS218_NCBI.gbk		32890	33783		Carnitinyl-CoA dehydratase (EC 4.2.1.149)	desc:Escherichia coli RS218combinedNCBI EC_number:4.2.1.149 transl_table:11	scaffold_5	SCB58.gbk		91217	92110		Carnitinyl-CoA dehydratase (EC 4.2.1.149)	EC_number:4.2.1.149 desc:Escherichia Coli SCB58 transl_table:11	99.78
combinedRS218NCBI.1	RS218_NCBI.gbk		32890	33783		Carnitinyl-CoA dehydratase (EC 4.2.1.149)	desc:Escherichia coli RS218combinedNCBI EC_number:4.2.1.149 transl_table:11	combinedRS218NCBI.1	RS218_NCBI.gbk		32890	33783		Carnitinyl-CoA dehydratase (EC 4.2.1.149)	transl_table:11 EC_number:4.2.1.149 desc:Escherichia coli RS218combinedNCBI	100
combinedRS218NCBI.1	RS218_NCBI.gbk		32890	33783		Carnitinyl-CoA dehydratase (EC 4.2.1.149)	desc:Escherichia coli RS218combinedNCBI EC_number:4.2.1.149 transl_table:11	scaffold_23	SCBcol-2.gbk		34694	35587		Carnitinyl-CoA dehydratase (EC 4.2.1.149)	transl_table:11 EC_number:4.2.1.149 desc:Escherichia Coli SCBcol-2	98.32
combinedRS218NCBI.1	RS218_NCBI.gbk		32890	33783		Carnitinyl-CoA dehydratase (EC 4.2.1.149)	desc:Escherichia coli RS218combinedNCBI EC_number:4.2.1.149 transl_table:11	gi|636871230|gb|JMKH01000074.1|	SCB34_.gbk		199325	200218		Carnitinyl-CoA dehydratase (EC 4.2.1.149)	transl_table:11 EC_number:4.2.1.149 desc:Escherichia coli SCB34	99.78
combinedRS218NCBI.1	RS218_NCBI.gbk		32890	33783		Carnitinyl-CoA dehydratase (EC 4.2.1.149)	desc:Escherichia coli RS218combinedNCBI EC_number:4.2.1.149 transl_table:11	scaffold_2	SCB29.gbk		186023	186808		Carnitinyl-CoA dehydratase (EC 4.2.1.149)	EC_number:4.2.1.149 desc:Escherichia Coli SCB29 transl_table:11	98.6
combinedRS218NCBI.1	RS218_NCBI.gbk		32890	33783		Carnitinyl-CoA dehydratase (EC 4.2.1.149)	desc:Escherichia coli RS218combinedNCBI EC_number:4.2.1.149 transl_table:11	scaffold_4	SCBcol-4.gbk		188993	189886		Carnitinyl-CoA dehydratase (EC 4.2.1.149)	desc:Escherichia Coli SCBcol-4 EC_number:4.2.1.149 transl_table:11	98.21
combinedRS218NCBI.1	RS218_NCBI.gbk		32890	33783		Carnitinyl-CoA dehydratase (EC 4.2.1.149)	desc:Escherichia coli RS218combinedNCBI EC_number:4.2.1.149 transl_table:11	scaffold_28	SCBcol-1.gbk		22159	22944		Carnitinyl-CoA dehydratase (EC 4.2.1.149)	transl_table:11 desc:Escherichia Coli SCBcol-1 EC_number:4.2.1.149	98.22
combinedRS218NCBI.1	RS218_NCBI.gbk		33784	35337		Crotonobetaine--CoA ligase @ Carnitine--CoA ligase	transl_table:11 desc:Escherichia coli RS218combinedNCBI	scaffold_5	SCBcol-3.gbk		185649	187202		Crotonobetaine--CoA ligase @ Carnitine--CoA ligase	desc:Unknown Coli SCBcol-3 transl_table:11	96.91
combinedRS218NCBI.1	RS218_NCBI.gbk		33784	35337		Crotonobetaine--CoA ligase @ Carnitine--CoA ligase	transl_table:11 desc:Escherichia coli RS218combinedNCBI	scaffold_2	SCB29.gbk		184361	185914		Crotonobetaine--CoA ligase @ Carnitine--CoA ligase	desc:Escherichia Coli SCB29 transl_table:11	98.07
combinedRS218NCBI.1	RS218_NCBI.gbk		33784	35337		Crotonobetaine--CoA ligase @ Carnitine--CoA ligase	transl_table:11 desc:Escherichia coli RS218combinedNCBI	gi|636871230|gb|JMKH01000074.1|	SCB34_.gbk		197771	199324		Crotonobetaine--CoA ligase @ Carnitine--CoA ligase	desc:Escherichia coli SCB34 transl_table:11	96.78
combinedRS218NCBI.1	RS218_NCBI.gbk		33784	35337		Crotonobetaine--CoA ligase @ Carnitine--CoA ligase	transl_table:11 desc:Escherichia coli RS218combinedNCBI	scaffold_12	SCBcol-5.gbk		89738	91291		Crotonobetaine--CoA ligase @ Carnitine--CoA ligase	desc:Escherichia Coli SCBcol-5 transl_table:11	98.39
combinedRS218NCBI.1	RS218_NCBI.gbk		33784	35337		Crotonobetaine--CoA ligase @ Carnitine--CoA ligase	transl_table:11 desc:Escherichia coli RS218combinedNCBI	scaffold_5	SCB58.gbk		89663	91216		Crotonobetaine--CoA ligase @ Carnitine--CoA ligase	desc:Escherichia Coli SCB58 transl_table:11	96.78
combinedRS218NCBI.1	RS218_NCBI.gbk		33784	35337		Crotonobetaine--CoA ligase @ Carnitine--CoA ligase	transl_table:11 desc:Escherichia coli RS218combinedNCBI	scaffold_28	SCBcol-1.gbk		23053	24606		Crotonobetaine--CoA ligase @ Carnitine--CoA ligase	transl_table:11 desc:Escherichia Coli SCBcol-1	97.88
combinedRS218NCBI.1	RS218_NCBI.gbk		33784	35337		Crotonobetaine--CoA ligase @ Carnitine--CoA ligase	transl_table:11 desc:Escherichia coli RS218combinedNCBI	scaffold_4	SCBcol-4.gbk		187439	188992		Crotonobetaine--CoA ligase @ Carnitine--CoA ligase	transl_table:11 desc:Escherichia Coli SCBcol-4	98.07
combinedRS218NCBI.1	RS218_NCBI.gbk		33784	35337		Crotonobetaine--CoA ligase @ Carnitine--CoA ligase	transl_table:11 desc:Escherichia coli RS218combinedNCBI	combinedRS218NCBI.1	RS218_NCBI.gbk		33784	35337		Crotonobetaine--CoA ligase @ Carnitine--CoA ligase	transl_table:11 desc:Escherichia coli RS218combinedNCBI	100
combinedRS218NCBI.1	RS218_NCBI.gbk		33784	35337		Crotonobetaine--CoA ligase @ Carnitine--CoA ligase	transl_table:11 desc:Escherichia coli RS218combinedNCBI	scaffold_4	SCBcol-6.gbk		156687	158240		Crotonobetaine--CoA ligase @ Carnitine--CoA ligase	desc:Escherichia Coli SCBcol-6A transl_table:11	99.23
combinedRS218NCBI.1	RS218_NCBI.gbk		33784	35337		Crotonobetaine--CoA ligase @ Carnitine--CoA ligase	transl_table:11 desc:Escherichia coli RS218combinedNCBI	scaffold_4	SCB12.gbk		75541	77094		Crotonobetaine--CoA ligase @ Carnitine--CoA ligase	desc:Escherichia coli SCB12 transl_table:11	100
combinedRS218NCBI.1	RS218_NCBI.gbk		33784	35337		Crotonobetaine--CoA ligase @ Carnitine--CoA ligase	transl_table:11 desc:Escherichia coli RS218combinedNCBI	scaffold_23	SCBcol-2.gbk		35588	37156		Crotonobetaine--CoA ligase @ Carnitine--CoA ligase	transl_table:11 desc:Escherichia Coli SCBcol-2	97.88
combinedRS218NCBI.1	RS218_NCBI.gbk		33784	35337		Crotonobetaine--CoA ligase @ Carnitine--CoA ligase	transl_table:11 desc:Escherichia coli RS218combinedNCBI	scaffold_20	SCB5.gbk		46918	48471		Crotonobetaine--CoA ligase @ Carnitine--CoA ligase	transl_table:11 desc:Escherichia Coli SCB5	98.07
combinedRS218NCBI.1	RS218_NCBI.gbk		35410	36627		Crotonobetainyl-CoA:carnitine CoA-transferase (EC 2.8.3.21)	transl_table:11 EC_number:2.8.3.21 desc:Escherichia coli RS218combinedNCBI	scaffold_12	SCBcol-5.gbk		88448	89665		Crotonobetainyl-CoA:carnitine CoA-transferase (EC 2.8.3.21)	EC_number:2.8.3.21 desc:Escherichia Coli SCBcol-5 transl_table:11	98.19
combinedRS218NCBI.1	RS218_NCBI.gbk		35410	36627		Crotonobetainyl-CoA:carnitine CoA-transferase (EC 2.8.3.21)	transl_table:11 EC_number:2.8.3.21 desc:Escherichia coli RS218combinedNCBI	scaffold_5	SCB58.gbk		88373	89590		Crotonobetainyl-CoA:carnitine CoA-transferase (EC 2.8.3.21)	EC_number:2.8.3.21 desc:Escherichia Coli SCB58 transl_table:11	98.03
combinedRS218NCBI.1	RS218_NCBI.gbk		35410	36627		Crotonobetainyl-CoA:carnitine CoA-transferase (EC 2.8.3.21)	transl_table:11 EC_number:2.8.3.21 desc:Escherichia coli RS218combinedNCBI	scaffold_28	SCBcol-1.gbk		24680	25897		Crotonobetainyl-CoA:carnitine CoA-transferase (EC 2.8.3.21)	desc:Escherichia Coli SCBcol-1 EC_number:2.8.3.21 transl_table:11	98.19
combinedRS218NCBI.1	RS218_NCBI.gbk		35410	36627		Crotonobetainyl-CoA:carnitine CoA-transferase (EC 2.8.3.21)	transl_table:11 EC_number:2.8.3.21 desc:Escherichia coli RS218combinedNCBI	scaffold_4	SCBcol-4.gbk		186148	187365		Crotonobetainyl-CoA:carnitine CoA-transferase (EC 2.8.3.21)	transl_table:11 EC_number:2.8.3.21 desc:Escherichia Coli SCBcol-4	98.11
combinedRS218NCBI.1	RS218_NCBI.gbk		35410	36627		Crotonobetainyl-CoA:carnitine CoA-transferase (EC 2.8.3.21)	transl_table:11 EC_number:2.8.3.21 desc:Escherichia coli RS218combinedNCBI	scaffold_20	SCB5.gbk		45627	46844		Crotonobetainyl-CoA:carnitine CoA-transferase (EC 2.8.3.21)	desc:Escherichia Coli SCB5 EC_number:2.8.3.21 transl_table:11	97.62
combinedRS218NCBI.1	RS218_NCBI.gbk		35410	36627		Crotonobetainyl-CoA:carnitine CoA-transferase (EC 2.8.3.21)	transl_table:11 EC_number:2.8.3.21 desc:Escherichia coli RS218combinedNCBI	scaffold_23	SCBcol-2.gbk		37215	38432		Crotonobetainyl-CoA:carnitine CoA-transferase (EC 2.8.3.21)	transl_table:11 desc:Escherichia Coli SCBcol-2 EC_number:2.8.3.21	97.78
combinedRS218NCBI.1	RS218_NCBI.gbk		35410	36627		Crotonobetainyl-CoA:carnitine CoA-transferase (EC 2.8.3.21)	transl_table:11 EC_number:2.8.3.21 desc:Escherichia coli RS218combinedNCBI	scaffold_2	SCB29.gbk		183070	184287		Crotonobetainyl-CoA:carnitine CoA-transferase (EC 2.8.3.21)	desc:Escherichia Coli SCB29 EC_number:2.8.3.21 transl_table:11	97.62
combinedRS218NCBI.1	RS218_NCBI.gbk		35410	36627		Crotonobetainyl-CoA:carnitine CoA-transferase (EC 2.8.3.21)	transl_table:11 EC_number:2.8.3.21 desc:Escherichia coli RS218combinedNCBI	gi|636871230|gb|JMKH01000074.1|	SCB34_.gbk		196481	197698		Crotonobetainyl-CoA:carnitine CoA-transferase (EC 2.8.3.21)	desc:Escherichia coli SCB34 EC_number:2.8.3.21 transl_table:11	98.03
combinedRS218NCBI.1	RS218_NCBI.gbk		35410	36627		Crotonobetainyl-CoA:carnitine CoA-transferase (EC 2.8.3.21)	transl_table:11 EC_number:2.8.3.21 desc:Escherichia coli RS218combinedNCBI	scaffold_4	SCBcol-6.gbk		158313	159530		Crotonobetainyl-CoA:carnitine CoA-transferase (EC 2.8.3.21)	transl_table:11 desc:Escherichia Coli SCBcol-6A EC_number:2.8.3.21	99.75
combinedRS218NCBI.1	RS218_NCBI.gbk		35410	36627		Crotonobetainyl-CoA:carnitine CoA-transferase (EC 2.8.3.21)	transl_table:11 EC_number:2.8.3.21 desc:Escherichia coli RS218combinedNCBI	scaffold_5	SCBcol-3.gbk		184358	185575		Crotonobetainyl-CoA:carnitine CoA-transferase (EC 2.8.3.21)	transl_table:11 desc:Unknown Coli SCBcol-3 EC_number:2.8.3.21	97.37
combinedRS218NCBI.1	RS218_NCBI.gbk		35410	36627		Crotonobetainyl-CoA:carnitine CoA-transferase (EC 2.8.3.21)	transl_table:11 EC_number:2.8.3.21 desc:Escherichia coli RS218combinedNCBI	combinedRS218NCBI.1	RS218_NCBI.gbk		35410	36627		Crotonobetainyl-CoA:carnitine CoA-transferase (EC 2.8.3.21)	transl_table:11 desc:Escherichia coli RS218combinedNCBI EC_number:2.8.3.21	100
combinedRS218NCBI.1	RS218_NCBI.gbk		35410	36627		Crotonobetainyl-CoA:carnitine CoA-transferase (EC 2.8.3.21)	transl_table:11 EC_number:2.8.3.21 desc:Escherichia coli RS218combinedNCBI	scaffold_4	SCB12.gbk		77167	78384		Crotonobetainyl-CoA:carnitine CoA-transferase (EC 2.8.3.21)	desc:Escherichia coli SCB12 EC_number:2.8.3.21 transl_table:11	100
combinedRS218NCBI.1	RS218_NCBI.gbk		36755	37897		Crotonobetainyl-CoA dehydrogenase (EC 1.3.99.-)	desc:Escherichia coli RS218combinedNCBI transl_table:11	scaffold_20	SCB5.gbk		44356	45498		Crotonobetainyl-CoA dehydrogenase (EC 1.3.99.-)	desc:Escherichia Coli SCB5 transl_table:11	97.98
combinedRS218NCBI.1	RS218_NCBI.gbk		36755	37897		Crotonobetainyl-CoA dehydrogenase (EC 1.3.99.-)	desc:Escherichia coli RS218combinedNCBI transl_table:11	scaffold_12	SCBcol-5.gbk		87188	88330		Crotonobetainyl-CoA dehydrogenase (EC 1.3.99.-)	desc:Escherichia Coli SCBcol-5 transl_table:11	99.47
combinedRS218NCBI.1	RS218_NCBI.gbk		36755	37897		Crotonobetainyl-CoA dehydrogenase (EC 1.3.99.-)	desc:Escherichia coli RS218combinedNCBI transl_table:11	scaffold_5	SCBcol-3.gbk		183087	184229		Crotonobetainyl-CoA dehydrogenase (EC 1.3.99.-)	desc:Unknown Coli SCBcol-3 transl_table:11	98.07
combinedRS218NCBI.1	RS218_NCBI.gbk		36755	37897		Crotonobetainyl-CoA dehydrogenase (EC 1.3.99.-)	desc:Escherichia coli RS218combinedNCBI transl_table:11	scaffold_5	SCB58.gbk		87102	88244		Crotonobetainyl-CoA dehydrogenase (EC 1.3.99.-)	desc:Escherichia Coli SCB58 transl_table:11	99.3
combinedRS218NCBI.1	RS218_NCBI.gbk		36755	37897		Crotonobetainyl-CoA dehydrogenase (EC 1.3.99.-)	desc:Escherichia coli RS218combinedNCBI transl_table:11	scaffold_2	SCB29.gbk		181799	182941		Crotonobetainyl-CoA dehydrogenase (EC 1.3.99.-)	transl_table:11 desc:Escherichia Coli SCB29	97.98
combinedRS218NCBI.1	RS218_NCBI.gbk		36755	37897		Crotonobetainyl-CoA dehydrogenase (EC 1.3.99.-)	desc:Escherichia coli RS218combinedNCBI transl_table:11	scaffold_23	SCBcol-2.gbk		38561	39703		Crotonobetainyl-CoA dehydrogenase (EC 1.3.99.-)	desc:Escherichia Coli SCBcol-2 transl_table:11	98.6
combinedRS218NCBI.1	RS218_NCBI.gbk		36755	37897		Crotonobetainyl-CoA dehydrogenase (EC 1.3.99.-)	desc:Escherichia coli RS218combinedNCBI transl_table:11	scaffold_4	SCB12.gbk		78512	79654		Crotonobetainyl-CoA dehydrogenase (EC 1.3.99.-)	transl_table:11 desc:Escherichia coli SCB12	100
combinedRS218NCBI.1	RS218_NCBI.gbk		36755	37897		Crotonobetainyl-CoA dehydrogenase (EC 1.3.99.-)	desc:Escherichia coli RS218combinedNCBI transl_table:11	scaffold_4	SCBcol-4.gbk		184888	186030		Crotonobetainyl-CoA dehydrogenase (EC 1.3.99.-)	desc:Escherichia Coli SCBcol-4 transl_table:11	97.81
combinedRS218NCBI.1	RS218_NCBI.gbk		36755	37897		Crotonobetainyl-CoA dehydrogenase (EC 1.3.99.-)	desc:Escherichia coli RS218combinedNCBI transl_table:11	scaffold_28	SCBcol-1.gbk		26015	27157		Crotonobetainyl-CoA dehydrogenase (EC 1.3.99.-)	desc:Escherichia Coli SCBcol-1 transl_table:11	97.81
combinedRS218NCBI.1	RS218_NCBI.gbk		36755	37897		Crotonobetainyl-CoA dehydrogenase (EC 1.3.99.-)	desc:Escherichia coli RS218combinedNCBI transl_table:11	combinedRS218NCBI.1	RS218_NCBI.gbk		36755	37897		Crotonobetainyl-CoA dehydrogenase (EC 1.3.99.-)	desc:Escherichia coli RS218combinedNCBI transl_table:11	100
combinedRS218NCBI.1	RS218_NCBI.gbk		36755	37897		Crotonobetainyl-CoA dehydrogenase (EC 1.3.99.-)	desc:Escherichia coli RS218combinedNCBI transl_table:11	gi|636871230|gb|JMKH01000074.1|	SCB34_.gbk		195210	196352		Crotonobetainyl-CoA dehydrogenase (EC 1.3.99.-)	desc:Escherichia coli SCB34 transl_table:11	99.3
combinedRS218NCBI.1	RS218_NCBI.gbk		36755	37897		Crotonobetainyl-CoA dehydrogenase (EC 1.3.99.-)	desc:Escherichia coli RS218combinedNCBI transl_table:11	scaffold_4	SCBcol-6.gbk		159658	160800		Crotonobetainyl-CoA dehydrogenase (EC 1.3.99.-)	desc:Escherichia Coli SCBcol-6A transl_table:11	99.48
combinedRS218NCBI.1	RS218_NCBI.gbk		37928	39442		L-carnitine/gamma-butyrobetaine antiporter	desc:Escherichia coli RS218combinedNCBI transl_table:11	scaffold_12	SCBcol-5.gbk		85642	87156		L-carnitine/gamma-butyrobetaine antiporter	desc:Escherichia Coli SCBcol-5 transl_table:11	99.14
combinedRS218NCBI.1	RS218_NCBI.gbk		37928	39442		L-carnitine/gamma-butyrobetaine antiporter	desc:Escherichia coli RS218combinedNCBI transl_table:11	scaffold_20	SCB5.gbk		42811	44325		L-carnitine/gamma-butyrobetaine antiporter	transl_table:11 desc:Escherichia Coli SCB5	98.88
combinedRS218NCBI.1	RS218_NCBI.gbk		37928	39442		L-carnitine/gamma-butyrobetaine antiporter	desc:Escherichia coli RS218combinedNCBI transl_table:11	scaffold_5	SCB58.gbk		85557	87071		L-carnitine/gamma-butyrobetaine antiporter	desc:Escherichia Coli SCB58 transl_table:11	99.01
combinedRS218NCBI.1	RS218_NCBI.gbk		37928	39442		L-carnitine/gamma-butyrobetaine antiporter	desc:Escherichia coli RS218combinedNCBI transl_table:11	scaffold_2	SCB29.gbk		180254	181768		L-carnitine/gamma-butyrobetaine antiporter	desc:Escherichia Coli SCB29 transl_table:11	98.88
combinedRS218NCBI.1	RS218_NCBI.gbk		37928	39442		L-carnitine/gamma-butyrobetaine antiporter	desc:Escherichia coli RS218combinedNCBI transl_table:11	gi|636871230|gb|JMKH01000074.1|	SCB34_.gbk		193665	195179		L-carnitine/gamma-butyrobetaine antiporter	transl_table:11 desc:Escherichia coli SCB34	99.01
combinedRS218NCBI.1	RS218_NCBI.gbk		37928	39442		L-carnitine/gamma-butyrobetaine antiporter	desc:Escherichia coli RS218combinedNCBI transl_table:11	scaffold_23	SCBcol-2.gbk		39734	41248		L-carnitine/gamma-butyrobetaine antiporter	transl_table:11 desc:Escherichia Coli SCBcol-2	98.81
combinedRS218NCBI.1	RS218_NCBI.gbk		37928	39442		L-carnitine/gamma-butyrobetaine antiporter	desc:Escherichia coli RS218combinedNCBI transl_table:11	scaffold_4	SCBcol-6.gbk		160831	162345		L-carnitine/gamma-butyrobetaine antiporter	desc:Escherichia Coli SCBcol-6A transl_table:11	99.08
combinedRS218NCBI.1	RS218_NCBI.gbk		37928	39442		L-carnitine/gamma-butyrobetaine antiporter	desc:Escherichia coli RS218combinedNCBI transl_table:11	scaffold_28	SCBcol-1.gbk		27188	28702		L-carnitine/gamma-butyrobetaine antiporter	transl_table:11 desc:Escherichia Coli SCBcol-1	98.81
combinedRS218NCBI.1	RS218_NCBI.gbk		37928	39442		L-carnitine/gamma-butyrobetaine antiporter	desc:Escherichia coli RS218combinedNCBI transl_table:11	scaffold_5	SCBcol-3.gbk		181542	183056		L-carnitine/gamma-butyrobetaine antiporter	transl_table:11 desc:Unknown Coli SCBcol-3	98.94
combinedRS218NCBI.1	RS218_NCBI.gbk		37928	39442		L-carnitine/gamma-butyrobetaine antiporter	desc:Escherichia coli RS218combinedNCBI transl_table:11	scaffold_4	SCB12.gbk		79685	81199		L-carnitine/gamma-butyrobetaine antiporter	desc:Escherichia coli SCB12 transl_table:11	100
combinedRS218NCBI.1	RS218_NCBI.gbk		37928	39442		L-carnitine/gamma-butyrobetaine antiporter	desc:Escherichia coli RS218combinedNCBI transl_table:11	combinedRS218NCBI.1	RS218_NCBI.gbk		37928	39442		L-carnitine/gamma-butyrobetaine antiporter	transl_table:11 desc:Escherichia coli RS218combinedNCBI	100
combinedRS218NCBI.1	RS218_NCBI.gbk		37928	39442		L-carnitine/gamma-butyrobetaine antiporter	desc:Escherichia coli RS218combinedNCBI transl_table:11	scaffold_4	SCBcol-4.gbk		183343	184857		L-carnitine/gamma-butyrobetaine antiporter	desc:Escherichia Coli SCBcol-4 transl_table:11	98.48
combinedRS218NCBI.1	RS218_NCBI.gbk		39915	40685		Electron transfer flavoprotein; beta subunit ecFixA	desc:Escherichia coli RS218combinedNCBI transl_table:11	scaffold_12	SCBcol-5.gbk		84399	85169		Electron transfer flavoprotein; beta subunit ecFixA	desc:Escherichia Coli SCBcol-5 transl_table:11	99.48
combinedRS218NCBI.1	RS218_NCBI.gbk		39915	40685		Electron transfer flavoprotein; beta subunit ecFixA	desc:Escherichia coli RS218combinedNCBI transl_table:11	scaffold_4	SCBcol-4.gbk		182100	182870		Electron transfer flavoprotein; beta subunit ecFixA	desc:Escherichia Coli SCBcol-4 transl_table:11	98.96
combinedRS218NCBI.1	RS218_NCBI.gbk		39915	40685		Electron transfer flavoprotein; beta subunit ecFixA	desc:Escherichia coli RS218combinedNCBI transl_table:11	scaffold_4	SCBcol-6.gbk		162818	163588		Electron transfer flavoprotein; beta subunit ecFixA	desc:Escherichia Coli SCBcol-6A transl_table:11	99.74
combinedRS218NCBI.1	RS218_NCBI.gbk		39915	40685		Electron transfer flavoprotein; beta subunit ecFixA	desc:Escherichia coli RS218combinedNCBI transl_table:11	combinedRS218NCBI.1	RS218_NCBI.gbk		39915	40685		Electron transfer flavoprotein; beta subunit ecFixA	desc:Escherichia coli RS218combinedNCBI transl_table:11	100
combinedRS218NCBI.1	RS218_NCBI.gbk		39915	40685		Electron transfer flavoprotein; beta subunit ecFixA	desc:Escherichia coli RS218combinedNCBI transl_table:11	scaffold_2	SCB29.gbk		179011	179781		Electron transfer flavoprotein; beta subunit ecFixA	desc:Escherichia Coli SCB29 transl_table:11	98.57
combinedRS218NCBI.1	RS218_NCBI.gbk		39915	40685		Electron transfer flavoprotein; beta subunit ecFixA	desc:Escherichia coli RS218combinedNCBI transl_table:11	scaffold_23	SCBcol-2.gbk		41721	42491		Electron transfer flavoprotein; beta subunit ecFixA	transl_table:11 desc:Escherichia Coli SCBcol-2	97.92
combinedRS218NCBI.1	RS218_NCBI.gbk		39915	40685		Electron transfer flavoprotein; beta subunit ecFixA	desc:Escherichia coli RS218combinedNCBI transl_table:11	scaffold_28	SCBcol-1.gbk		29112	29945		Electron transfer flavoprotein; beta subunit ecFixA	desc:Escherichia Coli SCBcol-1 transl_table:11	97.92
combinedRS218NCBI.1	RS218_NCBI.gbk		39915	40685		Electron transfer flavoprotein; beta subunit ecFixA	desc:Escherichia coli RS218combinedNCBI transl_table:11	scaffold_5	SCB58.gbk		84314	85084		Electron transfer flavoprotein; beta subunit ecFixA	transl_table:11 desc:Escherichia Coli SCB58	99.74
combinedRS218NCBI.1	RS218_NCBI.gbk		39915	40685		Electron transfer flavoprotein; beta subunit ecFixA	desc:Escherichia coli RS218combinedNCBI transl_table:11	gi|636871230|gb|JMKH01000074.1|	SCB34_.gbk		192422	193192		Electron transfer flavoprotein; beta subunit ecFixA	desc:Escherichia coli SCB34 transl_table:11	99.74
combinedRS218NCBI.1	RS218_NCBI.gbk		39915	40685		Electron transfer flavoprotein; beta subunit ecFixA	desc:Escherichia coli RS218combinedNCBI transl_table:11	scaffold_5	SCBcol-3.gbk		180299	181069		Electron transfer flavoprotein; beta subunit ecFixA	desc:Unknown Coli SCBcol-3 transl_table:11	98.31
combinedRS218NCBI.1	RS218_NCBI.gbk		39915	40685		Electron transfer flavoprotein; beta subunit ecFixA	desc:Escherichia coli RS218combinedNCBI transl_table:11	scaffold_20	SCB5.gbk		41568	42338		Electron transfer flavoprotein; beta subunit ecFixA	transl_table:11 desc:Escherichia Coli SCB5	98.57
combinedRS218NCBI.1	RS218_NCBI.gbk		39915	40685		Electron transfer flavoprotein; beta subunit ecFixA	desc:Escherichia coli RS218combinedNCBI transl_table:11	scaffold_4	SCB12.gbk		81672	82442		Electron transfer flavoprotein; beta subunit ecFixA	transl_table:11 desc:Escherichia coli SCB12	100
combinedRS218NCBI.1	RS218_NCBI.gbk		40700	41641		Electron transfer flavoprotein; alpha subunit ecFixB	desc:Escherichia coli RS218combinedNCBI transl_table:11	scaffold_5	SCB58.gbk		83358	84299		Electron transfer flavoprotein; alpha subunit ecFixB	desc:Escherichia Coli SCB58 transl_table:11	99.36
combinedRS218NCBI.1	RS218_NCBI.gbk		40700	41641		Electron transfer flavoprotein; alpha subunit ecFixB	desc:Escherichia coli RS218combinedNCBI transl_table:11	scaffold_3	SCBcol-2.gbk		205694	206632		Electron transfer flavoprotein; alpha subunit YdiR	transl_table:11 desc:Escherichia Coli SCBcol-2	81.99
combinedRS218NCBI.1	RS218_NCBI.gbk		40700	41641		Electron transfer flavoprotein; alpha subunit ecFixB	desc:Escherichia coli RS218combinedNCBI transl_table:11	scaffold_3	SCB5.gbk		129406	130344		Electron transfer flavoprotein; alpha subunit YdiR	desc:Escherichia Coli SCB5 transl_table:11	82.61
combinedRS218NCBI.1	RS218_NCBI.gbk		40700	41641		Electron transfer flavoprotein; alpha subunit ecFixB	desc:Escherichia coli RS218combinedNCBI transl_table:11	scaffold_23	SCBcol-2.gbk		42506	43447		Electron transfer flavoprotein; alpha subunit ecFixB	desc:Escherichia Coli SCBcol-2 transl_table:11	96.39
combinedRS218NCBI.1	RS218_NCBI.gbk		40700	41641		Electron transfer flavoprotein; alpha subunit ecFixB	desc:Escherichia coli RS218combinedNCBI transl_table:11	gi|636871230|gb|JMKH01000074.1|	SCB34_.gbk		191466	192407		Electron transfer flavoprotein; alpha subunit ecFixB	desc:Escherichia coli SCB34 transl_table:11	99.36
combinedRS218NCBI.1	RS218_NCBI.gbk		40700	41641		Electron transfer flavoprotein; alpha subunit ecFixB	desc:Escherichia coli RS218combinedNCBI transl_table:11	scaffold_28	SCBcol-1.gbk		29960	30901		Electron transfer flavoprotein; alpha subunit ecFixB	transl_table:11 desc:Escherichia Coli SCBcol-1	96.39
combinedRS218NCBI.1	RS218_NCBI.gbk		40700	41641		Electron transfer flavoprotein; alpha subunit ecFixB	desc:Escherichia coli RS218combinedNCBI transl_table:11	scaffold_5	SCBcol-3.gbk		179343	180284		Electron transfer flavoprotein; alpha subunit ecFixB	desc:Unknown Coli SCBcol-3 transl_table:11	97.56
combinedRS218NCBI.1	RS218_NCBI.gbk		40700	41641		Electron transfer flavoprotein; alpha subunit ecFixB	desc:Escherichia coli RS218combinedNCBI transl_table:11	scaffold_4	SCB12.gbk		82457	83398		Electron transfer flavoprotein; alpha subunit ecFixB	desc:Escherichia coli SCB12 transl_table:11	100
combinedRS218NCBI.1	RS218_NCBI.gbk		40700	41641		Electron transfer flavoprotein; alpha subunit ecFixB	desc:Escherichia coli RS218combinedNCBI transl_table:11	scaffold_1	SCB12.gbk		313103	314041		Electron transfer flavoprotein; alpha subunit YdiR	transl_table:11 desc:Escherichia coli SCB12	84.47
combinedRS218NCBI.1	RS218_NCBI.gbk		40700	41641		Electron transfer flavoprotein; alpha subunit ecFixB	desc:Escherichia coli RS218combinedNCBI transl_table:11	scaffold_4	SCBcol-6.gbk		163603	164544		Electron transfer flavoprotein; alpha subunit ecFixB	desc:Escherichia Coli SCBcol-6A transl_table:11	99.58
combinedRS218NCBI.1	RS218_NCBI.gbk		40700	41641		Electron transfer flavoprotein; alpha subunit ecFixB	desc:Escherichia coli RS218combinedNCBI transl_table:11	scaffold_4	SCBcol-4.gbk		181144	182085		Electron transfer flavoprotein; alpha subunit ecFixB	transl_table:11 desc:Escherichia Coli SCBcol-4	96.39
combinedRS218NCBI.1	RS218_NCBI.gbk		40700	41641		Electron transfer flavoprotein; alpha subunit ecFixB	desc:Escherichia coli RS218combinedNCBI transl_table:11	scaffold_12	SCBcol-5.gbk		83443	84384		Electron transfer flavoprotein; alpha subunit ecFixB	transl_table:11 desc:Escherichia Coli SCBcol-5	98.62
combinedRS218NCBI.1	RS218_NCBI.gbk		40700	41641		Electron transfer flavoprotein; alpha subunit ecFixB	desc:Escherichia coli RS218combinedNCBI transl_table:11	scaffold_20	SCB5.gbk		40612	41553		Electron transfer flavoprotein; alpha subunit ecFixB	transl_table:11 desc:Escherichia Coli SCB5	96.92
combinedRS218NCBI.1	RS218_NCBI.gbk		40700	41641		Electron transfer flavoprotein; alpha subunit ecFixB	desc:Escherichia coli RS218combinedNCBI transl_table:11	scaffold_0	SCB29.gbk		315089	316027		Electron transfer flavoprotein; alpha subunit YdiR	transl_table:11 desc:Escherichia Coli SCB29	82.61
combinedRS218NCBI.1	RS218_NCBI.gbk		40700	41641		Electron transfer flavoprotein; alpha subunit ecFixB	desc:Escherichia coli RS218combinedNCBI transl_table:11	scaffold_13	SCBcol-4.gbk		1741	2589		Electron transfer flavoprotein; alpha subunit YdiR	transl_table:11 desc:Escherichia Coli SCBcol-4	81.99
combinedRS218NCBI.1	RS218_NCBI.gbk		40700	41641		Electron transfer flavoprotein; alpha subunit ecFixB	desc:Escherichia coli RS218combinedNCBI transl_table:11	gi|636872232|gb|JMKH01000061.1|	SCB34_.gbk		163976	164914		Electron transfer flavoprotein; alpha subunit YdiR	transl_table:11 desc:Escherichia coli SCB34	84.47
combinedRS218NCBI.1	RS218_NCBI.gbk		40700	41641		Electron transfer flavoprotein; alpha subunit ecFixB	desc:Escherichia coli RS218combinedNCBI transl_table:11	scaffold_5	SCBcol-6.gbk		154202	155140		Electron transfer flavoprotein; alpha subunit YdiR	desc:Escherichia Coli SCBcol-6A transl_table:11	84.47
combinedRS218NCBI.1	RS218_NCBI.gbk		40700	41641		Electron transfer flavoprotein; alpha subunit ecFixB	desc:Escherichia coli RS218combinedNCBI transl_table:11	combinedRS218NCBI.1	RS218_NCBI.gbk		40700	41641		Electron transfer flavoprotein; alpha subunit ecFixB	transl_table:11 desc:Escherichia coli RS218combinedNCBI	100
combinedRS218NCBI.1	RS218_NCBI.gbk		40700	41641		Electron transfer flavoprotein; alpha subunit ecFixB	desc:Escherichia coli RS218combinedNCBI transl_table:11	scaffold_6	SCBcol-1.gbk		142326	143264		Electron transfer flavoprotein; alpha subunit YdiR	transl_table:11 desc:Escherichia Coli SCBcol-1	82.61
combinedRS218NCBI.1	RS218_NCBI.gbk		40700	41641		Electron transfer flavoprotein; alpha subunit ecFixB	desc:Escherichia coli RS218combinedNCBI transl_table:11	scaffold_0	SCBcol-3.gbk		253040	253978		Electron transfer flavoprotein; alpha subunit YdiR	transl_table:11 desc:Unknown Coli SCBcol-3	81.99
combinedRS218NCBI.1	RS218_NCBI.gbk		40700	41641		Electron transfer flavoprotein; alpha subunit ecFixB	desc:Escherichia coli RS218combinedNCBI transl_table:11	scaffold_4	SCB58.gbk		125142	126080		Electron transfer flavoprotein; alpha subunit YdiR	desc:Escherichia Coli SCB58 transl_table:11	84.47
combinedRS218NCBI.1	RS218_NCBI.gbk		40700	41641		Electron transfer flavoprotein; alpha subunit ecFixB	desc:Escherichia coli RS218combinedNCBI transl_table:11	scaffold_0	SCBcol-5.gbk		163752	164690		Electron transfer flavoprotein; alpha subunit YdiR	transl_table:11 desc:Escherichia Coli SCBcol-5	84.47
combinedRS218NCBI.1	RS218_NCBI.gbk		40700	41641		Electron transfer flavoprotein; alpha subunit ecFixB	desc:Escherichia coli RS218combinedNCBI transl_table:11	scaffold_2	SCB29.gbk		178055	178996		Electron transfer flavoprotein; alpha subunit ecFixB	desc:Escherichia Coli SCB29 transl_table:11	96.92
combinedRS218NCBI.1	RS218_NCBI.gbk		40700	41641		Electron transfer flavoprotein; alpha subunit ecFixB	desc:Escherichia coli RS218combinedNCBI transl_table:11	combinedRS218NCBI.1	RS218_NCBI.gbk		1797151	1798089		Electron transfer flavoprotein; alpha subunit YdiR	transl_table:11 desc:Escherichia coli RS218combinedNCBI	84.47
combinedRS218NCBI.1	RS218_NCBI.gbk		41692	42978		Electron transfer flavoprotein-quinone oxidoreductase ecFixC	desc:Escherichia coli RS218combinedNCBI transl_table:11	scaffold_20	SCB5.gbk		39275	40561		Electron transfer flavoprotein-quinone oxidoreductase ecFixC	transl_table:11 desc:Escherichia Coli SCB5	97.28
combinedRS218NCBI.1	RS218_NCBI.gbk		41692	42978		Electron transfer flavoprotein-quinone oxidoreductase ecFixC	desc:Escherichia coli RS218combinedNCBI transl_table:11	scaffold_23	SCBcol-2.gbk		43498	44784		Electron transfer flavoprotein-quinone oxidoreductase ecFixC	transl_table:11 desc:Escherichia Coli SCBcol-2	96.97
combinedRS218NCBI.1	RS218_NCBI.gbk		41692	42978		Electron transfer flavoprotein-quinone oxidoreductase ecFixC	desc:Escherichia coli RS218combinedNCBI transl_table:11	scaffold_2	SCB29.gbk		176718	178004		Electron transfer flavoprotein-quinone oxidoreductase ecFixC	transl_table:11 desc:Escherichia Coli SCB29	97.28
combinedRS218NCBI.1	RS218_NCBI.gbk		41692	42978		Electron transfer flavoprotein-quinone oxidoreductase ecFixC	desc:Escherichia coli RS218combinedNCBI transl_table:11	combinedRS218NCBI.1	RS218_NCBI.gbk		41692	42978		Electron transfer flavoprotein-quinone oxidoreductase ecFixC	desc:Escherichia coli RS218combinedNCBI transl_table:11	100
combinedRS218NCBI.1	RS218_NCBI.gbk		41692	42978		Electron transfer flavoprotein-quinone oxidoreductase ecFixC	desc:Escherichia coli RS218combinedNCBI transl_table:11	gi|636871230|gb|JMKH01000074.1|	SCB34_.gbk		190129	191415		Electron transfer flavoprotein-quinone oxidoreductase ecFixC	desc:Escherichia coli SCB34 transl_table:11	99.15
combinedRS218NCBI.1	RS218_NCBI.gbk		41692	42978		Electron transfer flavoprotein-quinone oxidoreductase ecFixC	desc:Escherichia coli RS218combinedNCBI transl_table:11	scaffold_4	SCBcol-6.gbk		164595	165881		Electron transfer flavoprotein-quinone oxidoreductase ecFixC	desc:Escherichia Coli SCBcol-6A transl_table:11	98.83
combinedRS218NCBI.1	RS218_NCBI.gbk		41692	42978		Electron transfer flavoprotein-quinone oxidoreductase ecFixC	desc:Escherichia coli RS218combinedNCBI transl_table:11	scaffold_28	SCBcol-1.gbk		30952	32238		Electron transfer flavoprotein-quinone oxidoreductase ecFixC	transl_table:11 desc:Escherichia Coli SCBcol-1	96.97
combinedRS218NCBI.1	RS218_NCBI.gbk		41692	42978		Electron transfer flavoprotein-quinone oxidoreductase ecFixC	desc:Escherichia coli RS218combinedNCBI transl_table:11	scaffold_5	SCBcol-3.gbk		178006	179292		Electron transfer flavoprotein-quinone oxidoreductase ecFixC	desc:Unknown Coli SCBcol-3 transl_table:11	97.67
combinedRS218NCBI.1	RS218_NCBI.gbk		41692	42978		Electron transfer flavoprotein-quinone oxidoreductase ecFixC	desc:Escherichia coli RS218combinedNCBI transl_table:11	scaffold_4	SCB12.gbk		83449	84735		Electron transfer flavoprotein-quinone oxidoreductase ecFixC	transl_table:11 desc:Escherichia coli SCB12	100
combinedRS218NCBI.1	RS218_NCBI.gbk		41692	42978		Electron transfer flavoprotein-quinone oxidoreductase ecFixC	desc:Escherichia coli RS218combinedNCBI transl_table:11	scaffold_5	SCB58.gbk		82021	83307		Electron transfer flavoprotein-quinone oxidoreductase ecFixC	desc:Escherichia Coli SCB58 transl_table:11	99.15
combinedRS218NCBI.1	RS218_NCBI.gbk		41692	42978		Electron transfer flavoprotein-quinone oxidoreductase ecFixC	desc:Escherichia coli RS218combinedNCBI transl_table:11	scaffold_12	SCBcol-5.gbk		82106	83392		Electron transfer flavoprotein-quinone oxidoreductase ecFixC	transl_table:11 desc:Escherichia Coli SCBcol-5	99.38
combinedRS218NCBI.1	RS218_NCBI.gbk		41692	42978		Electron transfer flavoprotein-quinone oxidoreductase ecFixC	desc:Escherichia coli RS218combinedNCBI transl_table:11	scaffold_4	SCBcol-4.gbk		179807	181093		Electron transfer flavoprotein-quinone oxidoreductase ecFixC	desc:Escherichia Coli SCBcol-4 transl_table:11	97.44
combinedRS218NCBI.1	RS218_NCBI.gbk		42975	43262		Ferredoxin-like protein ecFixX	desc:Escherichia coli RS218combinedNCBI transl_table:11	combinedRS218NCBI.1	RS218_NCBI.gbk		42975	43262		Ferredoxin-like protein ecFixX	desc:Escherichia coli RS218combinedNCBI transl_table:11	100
combinedRS218NCBI.1	RS218_NCBI.gbk		42975	43262		Ferredoxin-like protein ecFixX	desc:Escherichia coli RS218combinedNCBI transl_table:11	scaffold_23	SCBcol-2.gbk		44781	45068		Ferredoxin-like protein ecFixX	desc:Escherichia Coli SCBcol-2 transl_table:11	97.22
combinedRS218NCBI.1	RS218_NCBI.gbk		42975	43262		Ferredoxin-like protein ecFixX	desc:Escherichia coli RS218combinedNCBI transl_table:11	scaffold_5	SCBcol-3.gbk		177722	178009		Ferredoxin-like protein ecFixX	desc:Unknown Coli SCBcol-3 transl_table:11	99.31
combinedRS218NCBI.1	RS218_NCBI.gbk		42975	43262		Ferredoxin-like protein ecFixX	desc:Escherichia coli RS218combinedNCBI transl_table:11	scaffold_12	SCBcol-5.gbk		81822	82109		Ferredoxin-like protein ecFixX	desc:Escherichia Coli SCBcol-5 transl_table:11	98.61
combinedRS218NCBI.1	RS218_NCBI.gbk		42975	43262		Ferredoxin-like protein ecFixX	desc:Escherichia coli RS218combinedNCBI transl_table:11	scaffold_4	SCB12.gbk		84732	85019		Ferredoxin-like protein ecFixX	desc:Escherichia coli SCB12 transl_table:11	100
combinedRS218NCBI.1	RS218_NCBI.gbk		42975	43262		Ferredoxin-like protein ecFixX	desc:Escherichia coli RS218combinedNCBI transl_table:11	scaffold_2	SCB29.gbk		176434	176721		Ferredoxin-like protein ecFixX	desc:Escherichia Coli SCB29 transl_table:11	99.31
combinedRS218NCBI.1	RS218_NCBI.gbk		42975	43262		Ferredoxin-like protein ecFixX	desc:Escherichia coli RS218combinedNCBI transl_table:11	scaffold_28	SCBcol-1.gbk		32235	32522		Ferredoxin-like protein ecFixX	desc:Escherichia Coli SCBcol-1 transl_table:11	97.22
combinedRS218NCBI.1	RS218_NCBI.gbk		42975	43262		Ferredoxin-like protein ecFixX	desc:Escherichia coli RS218combinedNCBI transl_table:11	scaffold_4	SCBcol-4.gbk		179523	179810		Ferredoxin-like protein ecFixX	desc:Escherichia Coli SCBcol-4 transl_table:11	99.65
combinedRS218NCBI.1	RS218_NCBI.gbk		42975	43262		Ferredoxin-like protein ecFixX	desc:Escherichia coli RS218combinedNCBI transl_table:11	scaffold_20	SCB5.gbk		38991	39278		Ferredoxin-like protein ecFixX	desc:Escherichia Coli SCB5 transl_table:11	99.31
combinedRS218NCBI.1	RS218_NCBI.gbk		42975	43262		Ferredoxin-like protein ecFixX	desc:Escherichia coli RS218combinedNCBI transl_table:11	gi|636871230|gb|JMKH01000074.1|	SCB34_.gbk		189845	190132		Ferredoxin-like protein ecFixX	transl_table:11 desc:Escherichia coli SCB34	99.31
combinedRS218NCBI.1	RS218_NCBI.gbk		42975	43262		Ferredoxin-like protein ecFixX	desc:Escherichia coli RS218combinedNCBI transl_table:11	scaffold_4	SCBcol-6.gbk		165878	166165		Ferredoxin-like protein ecFixX	desc:Escherichia Coli SCBcol-6A transl_table:11	100
combinedRS218NCBI.1	RS218_NCBI.gbk		42975	43262		Ferredoxin-like protein ecFixX	desc:Escherichia coli RS218combinedNCBI transl_table:11	scaffold_5	SCB58.gbk		81737	82024		Ferredoxin-like protein ecFixX	desc:Escherichia Coli SCB58 transl_table:11	99.31
combinedRS218NCBI.1	RS218_NCBI.gbk		43321	44652		Putative metabolite transport protein YaaU	desc:Escherichia coli RS218combinedNCBI transl_table:11	scaffold_4	SCBcol-4.gbk		178133	179296		Putative metabolite transport protein YaaU	desc:Escherichia Coli SCBcol-4 transl_table:11	97.76
combinedRS218NCBI.1	RS218_NCBI.gbk		43321	44652		Putative metabolite transport protein YaaU	desc:Escherichia coli RS218combinedNCBI transl_table:11	scaffold_4	SCBcol-6.gbk		166224	167555		Putative metabolite transport protein YaaU	desc:Escherichia Coli SCBcol-6A transl_table:11	99.85
combinedRS218NCBI.1	RS218_NCBI.gbk		43321	44652		Putative metabolite transport protein YaaU	desc:Escherichia coli RS218combinedNCBI transl_table:11	scaffold_28	SCBcol-1.gbk		32581	33912		Putative metabolite transport protein YaaU	transl_table:11 desc:Escherichia Coli SCBcol-1	97.45
combinedRS218NCBI.1	RS218_NCBI.gbk		43321	44652		Putative metabolite transport protein YaaU	desc:Escherichia coli RS218combinedNCBI transl_table:11	gi|636871230|gb|JMKH01000074.1|	SCB34_.gbk		188455	189786		Putative metabolite transport protein YaaU	desc:Escherichia coli SCB34 transl_table:11	99.17
combinedRS218NCBI.1	RS218_NCBI.gbk		43321	44652		Putative metabolite transport protein YaaU	desc:Escherichia coli RS218combinedNCBI transl_table:11	scaffold_20	SCB5.gbk		37601	38932		Putative metabolite transport protein YaaU	transl_table:11 desc:Escherichia Coli SCB5	97.44
combinedRS218NCBI.1	RS218_NCBI.gbk		43321	44652		Putative metabolite transport protein YaaU	desc:Escherichia coli RS218combinedNCBI transl_table:11	combinedRS218NCBI.1	RS218_NCBI.gbk		43321	44652		Putative metabolite transport protein YaaU	transl_table:11 desc:Escherichia coli RS218combinedNCBI	100
combinedRS218NCBI.1	RS218_NCBI.gbk		43321	44652		Putative metabolite transport protein YaaU	desc:Escherichia coli RS218combinedNCBI transl_table:11	scaffold_5	SCB58.gbk		80347	81678		Putative metabolite transport protein YaaU	desc:Escherichia Coli SCB58 transl_table:11	99.17
combinedRS218NCBI.1	RS218_NCBI.gbk		43321	44652		Putative metabolite transport protein YaaU	desc:Escherichia coli RS218combinedNCBI transl_table:11	scaffold_2	SCB29.gbk		175044	176375		Putative metabolite transport protein YaaU	transl_table:11 desc:Escherichia Coli SCB29	97.44
combinedRS218NCBI.1	RS218_NCBI.gbk		43321	44652		Putative metabolite transport protein YaaU	desc:Escherichia coli RS218combinedNCBI transl_table:11	scaffold_23	SCBcol-2.gbk		45127	46458		Putative metabolite transport protein YaaU	desc:Escherichia Coli SCBcol-2 transl_table:11	97.45
combinedRS218NCBI.1	RS218_NCBI.gbk		43321	44652		Putative metabolite transport protein YaaU	desc:Escherichia coli RS218combinedNCBI transl_table:11	scaffold_12	SCBcol-5.gbk		80432	81763		Putative metabolite transport protein YaaU	desc:Escherichia Coli SCBcol-5 transl_table:11	99.17
combinedRS218NCBI.1	RS218_NCBI.gbk		43321	44652		Putative metabolite transport protein YaaU	desc:Escherichia coli RS218combinedNCBI transl_table:11	scaffold_5	SCBcol-3.gbk		176334	177665		Putative metabolite transport protein YaaU	desc:Unknown Coli SCBcol-3 transl_table:11	97.6
combinedRS218NCBI.1	RS218_NCBI.gbk		43321	44652		Putative metabolite transport protein YaaU	desc:Escherichia coli RS218combinedNCBI transl_table:11	scaffold_4	SCBcol-4.gbk		179307	179465		Putative metabolite transport protein YaaU	desc:Escherichia Coli SCBcol-4 transl_table:11	97.48
combinedRS218NCBI.1	RS218_NCBI.gbk		43321	44652		Putative metabolite transport protein YaaU	desc:Escherichia coli RS218combinedNCBI transl_table:11	scaffold_4	SCB12.gbk		85078	86409		Putative metabolite transport protein YaaU	desc:Escherichia coli SCB12 transl_table:11	100
combinedRS218NCBI.1	RS218_NCBI.gbk		44760	45290		Glutathione-regulated potassium-efflux system ancillary protein KefF	desc:Escherichia coli RS218combinedNCBI transl_table:11	scaffold_2	SCB29.gbk		174406	174936		Glutathione-regulated potassium-efflux system ancillary protein KefF	transl_table:11 desc:Escherichia Coli SCB29	97.74
combinedRS218NCBI.1	RS218_NCBI.gbk		44760	45290		Glutathione-regulated potassium-efflux system ancillary protein KefF	desc:Escherichia coli RS218combinedNCBI transl_table:11	gi|636871230|gb|JMKH01000074.1|	SCB34_.gbk		187817	188347		Glutathione-regulated potassium-efflux system ancillary protein KefF	desc:Escherichia coli SCB34 transl_table:11	99.25
combinedRS218NCBI.1	RS218_NCBI.gbk		44760	45290		Glutathione-regulated potassium-efflux system ancillary protein KefF	desc:Escherichia coli RS218combinedNCBI transl_table:11	scaffold_28	SCBcol-1.gbk		34020	34550		Glutathione-regulated potassium-efflux system ancillary protein KefF	desc:Escherichia Coli SCBcol-1 transl_table:11	97.74
combinedRS218NCBI.1	RS218_NCBI.gbk		44760	45290		Glutathione-regulated potassium-efflux system ancillary protein KefF	desc:Escherichia coli RS218combinedNCBI transl_table:11	combinedRS218NCBI.1	RS218_NCBI.gbk		44760	45290		Glutathione-regulated potassium-efflux system ancillary protein KefF	transl_table:11 desc:Escherichia coli RS218combinedNCBI	100
combinedRS218NCBI.1	RS218_NCBI.gbk		44760	45290		Glutathione-regulated potassium-efflux system ancillary protein KefF	desc:Escherichia coli RS218combinedNCBI transl_table:11	scaffold_4	SCBcol-4.gbk		177492	178022		Glutathione-regulated potassium-efflux system ancillary protein KefF	desc:Escherichia Coli SCBcol-4 transl_table:11	96.99
combinedRS218NCBI.1	RS218_NCBI.gbk		44760	45290		Glutathione-regulated potassium-efflux system ancillary protein KefF	desc:Escherichia coli RS218combinedNCBI transl_table:11	scaffold_5	SCB58.gbk		79709	80239		Glutathione-regulated potassium-efflux system ancillary protein KefF	transl_table:11 desc:Escherichia Coli SCB58	99.25
combinedRS218NCBI.1	RS218_NCBI.gbk		44760	45290		Glutathione-regulated potassium-efflux system ancillary protein KefF	desc:Escherichia coli RS218combinedNCBI transl_table:11	scaffold_23	SCBcol-2.gbk		46566	47096		Glutathione-regulated potassium-efflux system ancillary protein KefF	transl_table:11 desc:Escherichia Coli SCBcol-2	98.12
combinedRS218NCBI.1	RS218_NCBI.gbk		44760	45290		Glutathione-regulated potassium-efflux system ancillary protein KefF	desc:Escherichia coli RS218combinedNCBI transl_table:11	scaffold_5	SCBcol-3.gbk		175696	176226		Glutathione-regulated potassium-efflux system ancillary protein KefF	transl_table:11 desc:Unknown Coli SCBcol-3	96.99
combinedRS218NCBI.1	RS218_NCBI.gbk		44760	45290		Glutathione-regulated potassium-efflux system ancillary protein KefF	desc:Escherichia coli RS218combinedNCBI transl_table:11	scaffold_12	SCBcol-5.gbk		79794	80324		Glutathione-regulated potassium-efflux system ancillary protein KefF	desc:Escherichia Coli SCBcol-5 transl_table:11	99.62
combinedRS218NCBI.1	RS218_NCBI.gbk		44760	45290		Glutathione-regulated potassium-efflux system ancillary protein KefF	desc:Escherichia coli RS218combinedNCBI transl_table:11	scaffold_4	SCB12.gbk		86517	87047		Glutathione-regulated potassium-efflux system ancillary protein KefF	transl_table:11 desc:Escherichia coli SCB12	100
combinedRS218NCBI.1	RS218_NCBI.gbk		44760	45290		Glutathione-regulated potassium-efflux system ancillary protein KefF	desc:Escherichia coli RS218combinedNCBI transl_table:11	scaffold_20	SCB5.gbk		36963	37493		Glutathione-regulated potassium-efflux system ancillary protein KefF	transl_table:11 desc:Escherichia Coli SCB5	97.74
combinedRS218NCBI.1	RS218_NCBI.gbk		44760	45290		Glutathione-regulated potassium-efflux system ancillary protein KefF	desc:Escherichia coli RS218combinedNCBI transl_table:11	scaffold_4	SCBcol-6.gbk		167663	168193		Glutathione-regulated potassium-efflux system ancillary protein KefF	transl_table:11 desc:Escherichia Coli SCBcol-6A	98.49
combinedRS218NCBI.1	RS218_NCBI.gbk		45283	47145		Glutathione-regulated potassium-efflux system protein KefC	desc:Escherichia coli RS218combinedNCBI transl_table:11	scaffold_28	SCBcol-1.gbk		34543	36405		Glutathione-regulated potassium-efflux system protein KefC	transl_table:11 desc:Escherichia Coli SCBcol-1	96.88
combinedRS218NCBI.1	RS218_NCBI.gbk		45283	47145		Glutathione-regulated potassium-efflux system protein KefC	desc:Escherichia coli RS218combinedNCBI transl_table:11	combinedRS218NCBI.1	RS218_NCBI.gbk		45283	47145		Glutathione-regulated potassium-efflux system protein KefC	desc:Escherichia coli RS218combinedNCBI transl_table:11	100
combinedRS218NCBI.1	RS218_NCBI.gbk		45283	47145		Glutathione-regulated potassium-efflux system protein KefC	desc:Escherichia coli RS218combinedNCBI transl_table:11	scaffold_5	SCBcol-3.gbk		173841	175703		Glutathione-regulated potassium-efflux system protein KefC	transl_table:11 desc:Unknown Coli SCBcol-3	96.72
combinedRS218NCBI.1	RS218_NCBI.gbk		45283	47145		Glutathione-regulated potassium-efflux system protein KefC	desc:Escherichia coli RS218combinedNCBI transl_table:11	scaffold_2	SCB29.gbk		172551	174413		Glutathione-regulated potassium-efflux system protein KefC	desc:Escherichia Coli SCB29 transl_table:11	97.04
combinedRS218NCBI.1	RS218_NCBI.gbk		45283	47145		Glutathione-regulated potassium-efflux system protein KefC	desc:Escherichia coli RS218combinedNCBI transl_table:11	scaffold_23	SCBcol-2.gbk		47089	48951		Glutathione-regulated potassium-efflux system protein KefC	transl_table:11 desc:Escherichia Coli SCBcol-2	97.04
combinedRS218NCBI.1	RS218_NCBI.gbk		45283	47145		Glutathione-regulated potassium-efflux system protein KefC	desc:Escherichia coli RS218combinedNCBI transl_table:11	scaffold_5	SCB58.gbk		77854	79716		Glutathione-regulated potassium-efflux system protein KefC	transl_table:11 desc:Escherichia Coli SCB58	99.09
combinedRS218NCBI.1	RS218_NCBI.gbk		45283	47145		Glutathione-regulated potassium-efflux system protein KefC	desc:Escherichia coli RS218combinedNCBI transl_table:11	scaffold_4	SCB12.gbk		87040	88902		Glutathione-regulated potassium-efflux system protein KefC	desc:Escherichia coli SCB12 transl_table:11	100
combinedRS218NCBI.1	RS218_NCBI.gbk		45283	47145		Glutathione-regulated potassium-efflux system protein KefC	desc:Escherichia coli RS218combinedNCBI transl_table:11	scaffold_12	SCBcol-5.gbk		77939	79801		Glutathione-regulated potassium-efflux system protein KefC	desc:Escherichia Coli SCBcol-5 transl_table:11	98.66
combinedRS218NCBI.1	RS218_NCBI.gbk		45283	47145		Glutathione-regulated potassium-efflux system protein KefC	desc:Escherichia coli RS218combinedNCBI transl_table:11	scaffold_4	SCBcol-6.gbk		168186	170048		Glutathione-regulated potassium-efflux system protein KefC	transl_table:11 desc:Escherichia Coli SCBcol-6A	98.98
combinedRS218NCBI.1	RS218_NCBI.gbk		45283	47145		Glutathione-regulated potassium-efflux system protein KefC	desc:Escherichia coli RS218combinedNCBI transl_table:11	scaffold_20	SCB5.gbk		35108	36970		Glutathione-regulated potassium-efflux system protein KefC	desc:Escherichia Coli SCB5 transl_table:11	97.04
combinedRS218NCBI.1	RS218_NCBI.gbk		45283	47145		Glutathione-regulated potassium-efflux system protein KefC	desc:Escherichia coli RS218combinedNCBI transl_table:11	gi|636871230|gb|JMKH01000074.1|	SCB34_.gbk		185962	187824		Glutathione-regulated potassium-efflux system protein KefC	transl_table:11 desc:Escherichia coli SCB34	99.09
combinedRS218NCBI.1	RS218_NCBI.gbk		45283	47145		Glutathione-regulated potassium-efflux system protein KefC	desc:Escherichia coli RS218combinedNCBI transl_table:11	scaffold_4	SCBcol-4.gbk		175637	177499		Glutathione-regulated potassium-efflux system protein KefC	transl_table:11 desc:Escherichia Coli SCBcol-4	95.86
combinedRS218NCBI.1	RS218_NCBI.gbk		47226	47816		Dihydrofolate reductase (EC 1.5.1.3)	transl_table:11 desc:Escherichia coli RS218combinedNCBI EC_number:1.5.1.3	scaffold_12	SCBcol-5.gbk		77268	77858		Dihydrofolate reductase (EC 1.5.1.3)	EC_number:1.5.1.3 desc:Escherichia Coli SCBcol-5 transl_table:11	99.83
combinedRS218NCBI.1	RS218_NCBI.gbk		47226	47816		Dihydrofolate reductase (EC 1.5.1.3)	transl_table:11 desc:Escherichia coli RS218combinedNCBI EC_number:1.5.1.3	scaffold_4	SCBcol-4.gbk		174966	175556		Dihydrofolate reductase (EC 1.5.1.3)	transl_table:11 EC_number:1.5.1.3 desc:Escherichia Coli SCBcol-4	98.48
combinedRS218NCBI.1	RS218_NCBI.gbk		47226	47816		Dihydrofolate reductase (EC 1.5.1.3)	transl_table:11 desc:Escherichia coli RS218combinedNCBI EC_number:1.5.1.3	scaffold_2	SCB29.gbk		171880	172494		Dihydrofolate reductase (EC 1.5.1.3)	desc:Escherichia Coli SCB29 EC_number:1.5.1.3 transl_table:11	98.31
combinedRS218NCBI.1	RS218_NCBI.gbk		47226	47816		Dihydrofolate reductase (EC 1.5.1.3)	transl_table:11 desc:Escherichia coli RS218combinedNCBI EC_number:1.5.1.3	scaffold_20	SCB5.gbk		34437	35051		Dihydrofolate reductase (EC 1.5.1.3)	desc:Escherichia Coli SCB5 EC_number:1.5.1.3 transl_table:11	98.31
combinedRS218NCBI.1	RS218_NCBI.gbk		47226	47816		Dihydrofolate reductase (EC 1.5.1.3)	transl_table:11 desc:Escherichia coli RS218combinedNCBI EC_number:1.5.1.3	scaffold_23	SCBcol-2.gbk		49008	49622		Dihydrofolate reductase (EC 1.5.1.3)	transl_table:11 desc:Escherichia Coli SCBcol-2 EC_number:1.5.1.3	97.8
combinedRS218NCBI.1	RS218_NCBI.gbk		47226	47816		Dihydrofolate reductase (EC 1.5.1.3)	transl_table:11 desc:Escherichia coli RS218combinedNCBI EC_number:1.5.1.3	scaffold_4	SCB12.gbk		88983	89573		Dihydrofolate reductase (EC 1.5.1.3)	desc:Escherichia coli SCB12 EC_number:1.5.1.3 transl_table:11	100
combinedRS218NCBI.1	RS218_NCBI.gbk		47226	47816		Dihydrofolate reductase (EC 1.5.1.3)	transl_table:11 desc:Escherichia coli RS218combinedNCBI EC_number:1.5.1.3	scaffold_28	SCBcol-1.gbk		36486	37076		Dihydrofolate reductase (EC 1.5.1.3)	transl_table:11 EC_number:1.5.1.3 desc:Escherichia Coli SCBcol-1	97.97
combinedRS218NCBI.1	RS218_NCBI.gbk		47226	47816		Dihydrofolate reductase (EC 1.5.1.3)	transl_table:11 desc:Escherichia coli RS218combinedNCBI EC_number:1.5.1.3	scaffold_5	SCB58.gbk		77183	77773		Dihydrofolate reductase (EC 1.5.1.3)	transl_table:11 desc:Escherichia Coli SCB58 EC_number:1.5.1.3	99.83
combinedRS218NCBI.1	RS218_NCBI.gbk		47226	47816		Dihydrofolate reductase (EC 1.5.1.3)	transl_table:11 desc:Escherichia coli RS218combinedNCBI EC_number:1.5.1.3	gi|636871230|gb|JMKH01000074.1|	SCB34_.gbk		185291	185881		Dihydrofolate reductase (EC 1.5.1.3)	transl_table:11 desc:Escherichia coli SCB34 EC_number:1.5.1.3	99.83
combinedRS218NCBI.1	RS218_NCBI.gbk		47226	47816		Dihydrofolate reductase (EC 1.5.1.3)	transl_table:11 desc:Escherichia coli RS218combinedNCBI EC_number:1.5.1.3	scaffold_5	SCBcol-3.gbk		173170	173760		Dihydrofolate reductase (EC 1.5.1.3)	transl_table:11 EC_number:1.5.1.3 desc:Unknown Coli SCBcol-3	98.14
combinedRS218NCBI.1	RS218_NCBI.gbk		47226	47816		Dihydrofolate reductase (EC 1.5.1.3)	transl_table:11 desc:Escherichia coli RS218combinedNCBI EC_number:1.5.1.3	combinedRS218NCBI.1	RS218_NCBI.gbk		47226	47816		Dihydrofolate reductase (EC 1.5.1.3)	transl_table:11 EC_number:1.5.1.3 desc:Escherichia coli RS218combinedNCBI	100
combinedRS218NCBI.1	RS218_NCBI.gbk		47226	47816		Dihydrofolate reductase (EC 1.5.1.3)	transl_table:11 desc:Escherichia coli RS218combinedNCBI EC_number:1.5.1.3	scaffold_4	SCBcol-6.gbk		170129	170719		Dihydrofolate reductase (EC 1.5.1.3)	EC_number:1.5.1.3 desc:Escherichia Coli SCBcol-6A transl_table:11	99.83
combinedRS218NCBI.1	RS218_NCBI.gbk		47902	48135		CcdA protein (antitoxin to CcdB)	desc:Escherichia coli RS218combinedNCBI transl_table:11	gi|636871230|gb|JMKH01000074.1|	SCB34_.gbk		184972	185205		CcdA protein (antitoxin to CcdB)	transl_table:11 desc:Escherichia coli SCB34	100
combinedRS218NCBI.1	RS218_NCBI.gbk		47902	48135		CcdA protein (antitoxin to CcdB)	desc:Escherichia coli RS218combinedNCBI transl_table:11	scaffold_4	SCB12.gbk		89659	89892		CcdA protein (antitoxin to CcdB)	transl_table:11 desc:Escherichia coli SCB12	100
combinedRS218NCBI.1	RS218_NCBI.gbk		47902	48135		CcdA protein (antitoxin to CcdB)	desc:Escherichia coli RS218combinedNCBI transl_table:11	scaffold_4	SCBcol-6.gbk		170805	171038		CcdA protein (antitoxin to CcdB)	transl_table:11 desc:Escherichia Coli SCBcol-6A	100
combinedRS218NCBI.1	RS218_NCBI.gbk		47902	48135		CcdA protein (antitoxin to CcdB)	desc:Escherichia coli RS218combinedNCBI transl_table:11	scaffold_28	SCBcol-1.gbk		37162	37395		CcdA protein (antitoxin to CcdB)	desc:Escherichia Coli SCBcol-1 transl_table:11	100
combinedRS218NCBI.1	RS218_NCBI.gbk		47902	48135		CcdA protein (antitoxin to CcdB)	desc:Escherichia coli RS218combinedNCBI transl_table:11	scaffold_12	SCBcol-5.gbk		76949	77182		CcdA protein (antitoxin to CcdB)	desc:Escherichia Coli SCBcol-5 transl_table:11	100
combinedRS218NCBI.1	RS218_NCBI.gbk		47902	48135		CcdA protein (antitoxin to CcdB)	desc:Escherichia coli RS218combinedNCBI transl_table:11	combinedRS218NCBI.1	RS218_NCBI.gbk		47902	48135		CcdA protein (antitoxin to CcdB)	desc:Escherichia coli RS218combinedNCBI transl_table:11	100
combinedRS218NCBI.1	RS218_NCBI.gbk		47902	48135		CcdA protein (antitoxin to CcdB)	desc:Escherichia coli RS218combinedNCBI transl_table:11	scaffold_5	SCB58.gbk		76864	77097		CcdA protein (antitoxin to CcdB)	transl_table:11 desc:Escherichia Coli SCB58	100
combinedRS218NCBI.1	RS218_NCBI.gbk		48138	48260		CcdB toxin protein	transl_table:11 desc:Escherichia coli RS218combinedNCBI	combinedRS218NCBI.1	RS218_NCBI.gbk		48138	48260		CcdB toxin protein	transl_table:11 desc:Escherichia coli RS218combinedNCBI	100
combinedRS218NCBI.1	RS218_NCBI.gbk		48138	48260		CcdB toxin protein	transl_table:11 desc:Escherichia coli RS218combinedNCBI	scaffold_4	SCBcol-6.gbk		171041	171355		CcdB toxin protein	transl_table:11 desc:Escherichia Coli SCBcol-6A	99.17
combinedRS218NCBI.1	RS218_NCBI.gbk		48138	48260		CcdB toxin protein	transl_table:11 desc:Escherichia coli RS218combinedNCBI	gi|636871230|gb|JMKH01000074.1|	SCB34_.gbk		184685	184969		CcdB toxin protein	transl_table:11 desc:Escherichia coli SCB34	99.17
combinedRS218NCBI.1	RS218_NCBI.gbk		48138	48260		CcdB toxin protein	transl_table:11 desc:Escherichia coli RS218combinedNCBI	scaffold_5	SCB58.gbk		76577	76861		CcdB toxin protein	desc:Escherichia Coli SCB58 transl_table:11	99.17
combinedRS218NCBI.1	RS218_NCBI.gbk		48138	48260		CcdB toxin protein	transl_table:11 desc:Escherichia coli RS218combinedNCBI	scaffold_4	SCB12.gbk		89895	90017		CcdB toxin protein	desc:Escherichia coli SCB12 transl_table:11	100
combinedRS218NCBI.1	RS218_NCBI.gbk		48138	48260		CcdB toxin protein	transl_table:11 desc:Escherichia coli RS218combinedNCBI	scaffold_12	SCBcol-5.gbk		76632	76946		CcdB toxin protein	transl_table:11 desc:Escherichia Coli SCBcol-5	99.17
combinedRS218NCBI.1	RS218_NCBI.gbk		48138	48260		CcdB toxin protein	transl_table:11 desc:Escherichia coli RS218combinedNCBI	scaffold_28	SCBcol-1.gbk		37398	37586		CcdB toxin protein	desc:Escherichia Coli SCBcol-1 transl_table:11	95.83
combinedRS218NCBI.1	RS218_NCBI.gbk		48337	48453		CcdB toxin protein	transl_table:11 desc:Escherichia coli RS218combinedNCBI	combinedRS218NCBI.1	RS218_NCBI.gbk		48337	48453		CcdB toxin protein	desc:Escherichia coli RS218combinedNCBI transl_table:11	100
combinedRS218NCBI.1	RS218_NCBI.gbk		48337	48453		CcdB toxin protein	transl_table:11 desc:Escherichia coli RS218combinedNCBI	scaffold_4	SCBcol-6.gbk		171041	171355		CcdB toxin protein	desc:Escherichia Coli SCBcol-6A transl_table:11	100
combinedRS218NCBI.1	RS218_NCBI.gbk		48337	48453		CcdB toxin protein	transl_table:11 desc:Escherichia coli RS218combinedNCBI	scaffold_12	SCBcol-5.gbk		76632	76946		CcdB toxin protein	transl_table:11 desc:Escherichia Coli SCBcol-5	100
combinedRS218NCBI.1	RS218_NCBI.gbk		48337	48453		CcdB toxin protein	transl_table:11 desc:Escherichia coli RS218combinedNCBI	scaffold_4	SCB12.gbk		90094	90210		CcdB toxin protein	transl_table:11 desc:Escherichia coli SCB12	100
combinedRS218NCBI.1	RS218_NCBI.gbk		48337	48453		CcdB toxin protein	transl_table:11 desc:Escherichia coli RS218combinedNCBI	scaffold_28	SCBcol-1.gbk		37583	37699		CcdB toxin protein	transl_table:11 desc:Escherichia Coli SCBcol-1	99.15
combinedRS218NCBI.1	RS218_NCBI.gbk		48450	49298		Bis(5'-nucleosyl)-tetraphosphatase; symmetrical (EC 3.6.1.41)	transl_table:11 desc:Escherichia coli RS218combinedNCBI EC_number:3.6.1.41	scaffold_20	SCB5.gbk		33517	34359		Bis(5'-nucleosyl)-tetraphosphatase; symmetrical (EC 3.6.1.41)	desc:Escherichia Coli SCB5 EC_number:3.6.1.41 transl_table:11	98.05
combinedRS218NCBI.1	RS218_NCBI.gbk		48450	49298		Bis(5'-nucleosyl)-tetraphosphatase; symmetrical (EC 3.6.1.41)	transl_table:11 desc:Escherichia coli RS218combinedNCBI EC_number:3.6.1.41	scaffold_5	SCB58.gbk		75702	76550		Bis(5'-nucleosyl)-tetraphosphatase; symmetrical (EC 3.6.1.41)	EC_number:3.6.1.41 desc:Escherichia Coli SCB58 transl_table:11	99.53
combinedRS218NCBI.1	RS218_NCBI.gbk		48450	49298		Bis(5'-nucleosyl)-tetraphosphatase; symmetrical (EC 3.6.1.41)	transl_table:11 desc:Escherichia coli RS218combinedNCBI EC_number:3.6.1.41	scaffold_5	SCBcol-3.gbk		172250	173092		Bis(5'-nucleosyl)-tetraphosphatase; symmetrical (EC 3.6.1.41)	EC_number:3.6.1.41 desc:Unknown Coli SCBcol-3 transl_table:11	97.69
combinedRS218NCBI.1	RS218_NCBI.gbk		48450	49298		Bis(5'-nucleosyl)-tetraphosphatase; symmetrical (EC 3.6.1.41)	transl_table:11 desc:Escherichia coli RS218combinedNCBI EC_number:3.6.1.41	scaffold_23	SCBcol-2.gbk		49700	50542		Bis(5'-nucleosyl)-tetraphosphatase; symmetrical (EC 3.6.1.41)	desc:Escherichia Coli SCBcol-2 EC_number:3.6.1.41 transl_table:11	97.81
combinedRS218NCBI.1	RS218_NCBI.gbk		48450	49298		Bis(5'-nucleosyl)-tetraphosphatase; symmetrical (EC 3.6.1.41)	transl_table:11 desc:Escherichia coli RS218combinedNCBI EC_number:3.6.1.41	scaffold_4	SCB12.gbk		90207	91055		Bis(5'-nucleosyl)-tetraphosphatase; symmetrical (EC 3.6.1.41)	desc:Escherichia coli SCB12 EC_number:3.6.1.41 transl_table:11	100
combinedRS218NCBI.1	RS218_NCBI.gbk		48450	49298		Bis(5'-nucleosyl)-tetraphosphatase; symmetrical (EC 3.6.1.41)	transl_table:11 desc:Escherichia coli RS218combinedNCBI EC_number:3.6.1.41	scaffold_28	SCBcol-1.gbk		37696	38544		Bis(5'-nucleosyl)-tetraphosphatase; symmetrical (EC 3.6.1.41)	transl_table:11 EC_number:3.6.1.41 desc:Escherichia Coli SCBcol-1	97.17
combinedRS218NCBI.1	RS218_NCBI.gbk		48450	49298		Bis(5'-nucleosyl)-tetraphosphatase; symmetrical (EC 3.6.1.41)	transl_table:11 desc:Escherichia coli RS218combinedNCBI EC_number:3.6.1.41	combinedRS218NCBI.1	RS218_NCBI.gbk		48450	49298		Bis(5'-nucleosyl)-tetraphosphatase; symmetrical (EC 3.6.1.41)	EC_number:3.6.1.41 desc:Escherichia coli RS218combinedNCBI transl_table:11	100
combinedRS218NCBI.1	RS218_NCBI.gbk		48450	49298		Bis(5'-nucleosyl)-tetraphosphatase; symmetrical (EC 3.6.1.41)	transl_table:11 desc:Escherichia coli RS218combinedNCBI EC_number:3.6.1.41	scaffold_4	SCBcol-6.gbk		171352	172200		Bis(5'-nucleosyl)-tetraphosphatase; symmetrical (EC 3.6.1.41)	desc:Escherichia Coli SCBcol-6A EC_number:3.6.1.41 transl_table:11	99.29
combinedRS218NCBI.1	RS218_NCBI.gbk		48450	49298		Bis(5'-nucleosyl)-tetraphosphatase; symmetrical (EC 3.6.1.41)	transl_table:11 desc:Escherichia coli RS218combinedNCBI EC_number:3.6.1.41	scaffold_12	SCBcol-5.gbk		75787	76635		Bis(5'-nucleosyl)-tetraphosphatase; symmetrical (EC 3.6.1.41)	EC_number:3.6.1.41 desc:Escherichia Coli SCBcol-5 transl_table:11	99.29
combinedRS218NCBI.1	RS218_NCBI.gbk		48450	49298		Bis(5'-nucleosyl)-tetraphosphatase; symmetrical (EC 3.6.1.41)	transl_table:11 desc:Escherichia coli RS218combinedNCBI EC_number:3.6.1.41	gi|636871230|gb|JMKH01000074.1|	SCB34_.gbk		183810	184658		Bis(5'-nucleosyl)-tetraphosphatase; symmetrical (EC 3.6.1.41)	desc:Escherichia coli SCB34 EC_number:3.6.1.41 transl_table:11	99.53
combinedRS218NCBI.1	RS218_NCBI.gbk		48450	49298		Bis(5'-nucleosyl)-tetraphosphatase; symmetrical (EC 3.6.1.41)	transl_table:11 desc:Escherichia coli RS218combinedNCBI EC_number:3.6.1.41	scaffold_2	SCB29.gbk		170960	171802		Bis(5'-nucleosyl)-tetraphosphatase; symmetrical (EC 3.6.1.41)	desc:Escherichia Coli SCB29 EC_number:3.6.1.41 transl_table:11	98.05
combinedRS218NCBI.1	RS218_NCBI.gbk		48450	49298		Bis(5'-nucleosyl)-tetraphosphatase; symmetrical (EC 3.6.1.41)	transl_table:11 desc:Escherichia coli RS218combinedNCBI EC_number:3.6.1.41	scaffold_4	SCBcol-4.gbk		172692	173540		Bis(5'-nucleosyl)-tetraphosphatase; symmetrical (EC 3.6.1.41)	transl_table:11 EC_number:3.6.1.41 desc:Escherichia Coli SCBcol-4	96.58
combinedRS218NCBI.1	RS218_NCBI.gbk		49305	49682		ApaG protein	transl_table:11 desc:Escherichia coli RS218combinedNCBI	scaffold_12	SCBcol-5.gbk		75403	75780		ApaG protein	desc:Escherichia Coli SCBcol-5 transl_table:11	99.74
combinedRS218NCBI.1	RS218_NCBI.gbk		49305	49682		ApaG protein	transl_table:11 desc:Escherichia coli RS218combinedNCBI	scaffold_5	SCBcol-3.gbk		171866	172243		ApaG protein	transl_table:11 desc:Unknown Coli SCBcol-3	99.74
combinedRS218NCBI.1	RS218_NCBI.gbk		49305	49682		ApaG protein	transl_table:11 desc:Escherichia coli RS218combinedNCBI	scaffold_5	SCB58.gbk		75318	75695		ApaG protein	desc:Escherichia Coli SCB58 transl_table:11	100
combinedRS218NCBI.1	RS218_NCBI.gbk		49305	49682		ApaG protein	transl_table:11 desc:Escherichia coli RS218combinedNCBI	gi|636871230|gb|JMKH01000074.1|	SCB34_.gbk		183426	183803		ApaG protein	desc:Escherichia coli SCB34 transl_table:11	100
combinedRS218NCBI.1	RS218_NCBI.gbk		49305	49682		ApaG protein	transl_table:11 desc:Escherichia coli RS218combinedNCBI	scaffold_23	SCBcol-2.gbk		50549	50926		ApaG protein	transl_table:11 desc:Escherichia Coli SCBcol-2	99.74
combinedRS218NCBI.1	RS218_NCBI.gbk		49305	49682		ApaG protein	transl_table:11 desc:Escherichia coli RS218combinedNCBI	scaffold_2	SCB29.gbk		170576	170953		ApaG protein	desc:Escherichia Coli SCB29 transl_table:11	99.74
combinedRS218NCBI.1	RS218_NCBI.gbk		49305	49682		ApaG protein	transl_table:11 desc:Escherichia coli RS218combinedNCBI	scaffold_4	SCB12.gbk		91062	91439		ApaG protein	desc:Escherichia coli SCB12 transl_table:11	100
combinedRS218NCBI.1	RS218_NCBI.gbk		49305	49682		ApaG protein	transl_table:11 desc:Escherichia coli RS218combinedNCBI	scaffold_28	SCBcol-1.gbk		38551	38928		ApaG protein	transl_table:11 desc:Escherichia Coli SCBcol-1	99.74
combinedRS218NCBI.1	RS218_NCBI.gbk		49305	49682		ApaG protein	transl_table:11 desc:Escherichia coli RS218combinedNCBI	combinedRS218NCBI.1	RS218_NCBI.gbk		49305	49682		ApaG protein	desc:Escherichia coli RS218combinedNCBI transl_table:11	100
combinedRS218NCBI.1	RS218_NCBI.gbk		49305	49682		ApaG protein	transl_table:11 desc:Escherichia coli RS218combinedNCBI	scaffold_20	SCB5.gbk		33133	33510		ApaG protein	desc:Escherichia Coli SCB5 transl_table:11	99.74
combinedRS218NCBI.1	RS218_NCBI.gbk		49305	49682		ApaG protein	transl_table:11 desc:Escherichia coli RS218combinedNCBI	scaffold_4	SCBcol-6.gbk		172207	172584		ApaG protein	transl_table:11 desc:Escherichia Coli SCBcol-6A	100
combinedRS218NCBI.1	RS218_NCBI.gbk		49305	49682		ApaG protein	transl_table:11 desc:Escherichia coli RS218combinedNCBI	scaffold_4	SCBcol-4.gbk		172308	172685		ApaG protein	transl_table:11 desc:Escherichia Coli SCBcol-4	99.74
combinedRS218NCBI.1	RS218_NCBI.gbk		49685	50506		SSU rRNA (adenine(1518)-N(6)/adenine(1519)-N(6))- dimethyltransferase (EC 2.1.1.182)	desc:Escherichia coli RS218combinedNCBI EC_number:2.1.1.182 transl_table:11	scaffold_20	SCB5.gbk		32309	33130		SSU rRNA (adenine(1518)-N(6)/adenine(1519)-N(6))- dimethyltransferase (EC 2.1.1.182)	EC_number:2.1.1.182 desc:Escherichia Coli SCB5 transl_table:11	98.42
combinedRS218NCBI.1	RS218_NCBI.gbk		49685	50506		SSU rRNA (adenine(1518)-N(6)/adenine(1519)-N(6))- dimethyltransferase (EC 2.1.1.182)	desc:Escherichia coli RS218combinedNCBI EC_number:2.1.1.182 transl_table:11	scaffold_4	SCB12.gbk		91442	92263		SSU rRNA (adenine(1518)-N(6)/adenine(1519)-N(6))- dimethyltransferase (EC 2.1.1.182)	transl_table:11 desc:Escherichia coli SCB12 EC_number:2.1.1.182	100
combinedRS218NCBI.1	RS218_NCBI.gbk		49685	50506		SSU rRNA (adenine(1518)-N(6)/adenine(1519)-N(6))- dimethyltransferase (EC 2.1.1.182)	desc:Escherichia coli RS218combinedNCBI EC_number:2.1.1.182 transl_table:11	scaffold_2	SCB29.gbk		169752	170573		SSU rRNA (adenine(1518)-N(6)/adenine(1519)-N(6))- dimethyltransferase (EC 2.1.1.182)	desc:Escherichia Coli SCB29 EC_number:2.1.1.182 transl_table:11	98.54
combinedRS218NCBI.1	RS218_NCBI.gbk		49685	50506		SSU rRNA (adenine(1518)-N(6)/adenine(1519)-N(6))- dimethyltransferase (EC 2.1.1.182)	desc:Escherichia coli RS218combinedNCBI EC_number:2.1.1.182 transl_table:11	scaffold_5	SCB58.gbk		74494	75315		SSU rRNA (adenine(1518)-N(6)/adenine(1519)-N(6))- dimethyltransferase (EC 2.1.1.182)	transl_table:11 EC_number:2.1.1.182 desc:Escherichia Coli SCB58	99.64
combinedRS218NCBI.1	RS218_NCBI.gbk		49685	50506		SSU rRNA (adenine(1518)-N(6)/adenine(1519)-N(6))- dimethyltransferase (EC 2.1.1.182)	desc:Escherichia coli RS218combinedNCBI EC_number:2.1.1.182 transl_table:11	scaffold_12	SCBcol-5.gbk		74579	75400		SSU rRNA (adenine(1518)-N(6)/adenine(1519)-N(6))- dimethyltransferase (EC 2.1.1.182)	transl_table:11 desc:Escherichia Coli SCBcol-5 EC_number:2.1.1.182	99.64
combinedRS218NCBI.1	RS218_NCBI.gbk		49685	50506		SSU rRNA (adenine(1518)-N(6)/adenine(1519)-N(6))- dimethyltransferase (EC 2.1.1.182)	desc:Escherichia coli RS218combinedNCBI EC_number:2.1.1.182 transl_table:11	scaffold_28	SCBcol-1.gbk		38931	39752		SSU rRNA (adenine(1518)-N(6)/adenine(1519)-N(6))- dimethyltransferase (EC 2.1.1.182)	transl_table:11 EC_number:2.1.1.182 desc:Escherichia Coli SCBcol-1	98.54
combinedRS218NCBI.1	RS218_NCBI.gbk		49685	50506		SSU rRNA (adenine(1518)-N(6)/adenine(1519)-N(6))- dimethyltransferase (EC 2.1.1.182)	desc:Escherichia coli RS218combinedNCBI EC_number:2.1.1.182 transl_table:11	scaffold_5	SCBcol-3.gbk		171042	171863		SSU rRNA (adenine(1518)-N(6)/adenine(1519)-N(6))- dimethyltransferase (EC 2.1.1.182)	desc:Unknown Coli SCBcol-3 EC_number:2.1.1.182 transl_table:11	98.54
combinedRS218NCBI.1	RS218_NCBI.gbk		49685	50506		SSU rRNA (adenine(1518)-N(6)/adenine(1519)-N(6))- dimethyltransferase (EC 2.1.1.182)	desc:Escherichia coli RS218combinedNCBI EC_number:2.1.1.182 transl_table:11	scaffold_23	SCBcol-2.gbk		50929	51750		SSU rRNA (adenine(1518)-N(6)/adenine(1519)-N(6))- dimethyltransferase (EC 2.1.1.182)	transl_table:11 desc:Escherichia Coli SCBcol-2 EC_number:2.1.1.182	98.78
combinedRS218NCBI.1	RS218_NCBI.gbk		49685	50506		SSU rRNA (adenine(1518)-N(6)/adenine(1519)-N(6))- dimethyltransferase (EC 2.1.1.182)	desc:Escherichia coli RS218combinedNCBI EC_number:2.1.1.182 transl_table:11	scaffold_4	SCBcol-6.gbk		172587	173408		SSU rRNA (adenine(1518)-N(6)/adenine(1519)-N(6))- dimethyltransferase (EC 2.1.1.182)	desc:Escherichia Coli SCBcol-6A EC_number:2.1.1.182 transl_table:11	99.88
combinedRS218NCBI.1	RS218_NCBI.gbk		49685	50506		SSU rRNA (adenine(1518)-N(6)/adenine(1519)-N(6))- dimethyltransferase (EC 2.1.1.182)	desc:Escherichia coli RS218combinedNCBI EC_number:2.1.1.182 transl_table:11	scaffold_4	SCBcol-4.gbk		171484	172305		SSU rRNA (adenine(1518)-N(6)/adenine(1519)-N(6))- dimethyltransferase (EC 2.1.1.182)	transl_table:11 EC_number:2.1.1.182 desc:Escherichia Coli SCBcol-4	99.15
combinedRS218NCBI.1	RS218_NCBI.gbk		49685	50506		SSU rRNA (adenine(1518)-N(6)/adenine(1519)-N(6))- dimethyltransferase (EC 2.1.1.182)	desc:Escherichia coli RS218combinedNCBI EC_number:2.1.1.182 transl_table:11	gi|636871230|gb|JMKH01000074.1|	SCB34_.gbk		182602	183423		SSU rRNA (adenine(1518)-N(6)/adenine(1519)-N(6))- dimethyltransferase (EC 2.1.1.182)	transl_table:11 EC_number:2.1.1.182 desc:Escherichia coli SCB34	99.64
combinedRS218NCBI.1	RS218_NCBI.gbk		49685	50506		SSU rRNA (adenine(1518)-N(6)/adenine(1519)-N(6))- dimethyltransferase (EC 2.1.1.182)	desc:Escherichia coli RS218combinedNCBI EC_number:2.1.1.182 transl_table:11	combinedRS218NCBI.1	RS218_NCBI.gbk		49685	50506		SSU rRNA (adenine(1518)-N(6)/adenine(1519)-N(6))- dimethyltransferase (EC 2.1.1.182)	desc:Escherichia coli RS218combinedNCBI EC_number:2.1.1.182 transl_table:11	100
combinedRS218NCBI.1	RS218_NCBI.gbk		50503	51492		4-hydroxythreonine-4-phosphate dehydrogenase (EC 1.1.1.262)	transl_table:11 desc:Escherichia coli RS218combinedNCBI EC_number:1.1.1.262	scaffold_4	SCBcol-6.gbk		173405	174394		4-hydroxythreonine-4-phosphate dehydrogenase (EC 1.1.1.262)	transl_table:11 desc:Escherichia Coli SCBcol-6A EC_number:1.1.1.262	99.49
combinedRS218NCBI.1	RS218_NCBI.gbk		50503	51492		4-hydroxythreonine-4-phosphate dehydrogenase (EC 1.1.1.262)	transl_table:11 desc:Escherichia coli RS218combinedNCBI EC_number:1.1.1.262	scaffold_28	SCBcol-1.gbk		39749	40738		4-hydroxythreonine-4-phosphate dehydrogenase (EC 1.1.1.262)	desc:Escherichia Coli SCBcol-1 EC_number:1.1.1.262 transl_table:11	98.48
combinedRS218NCBI.1	RS218_NCBI.gbk		50503	51492		4-hydroxythreonine-4-phosphate dehydrogenase (EC 1.1.1.262)	transl_table:11 desc:Escherichia coli RS218combinedNCBI EC_number:1.1.1.262	scaffold_4	SCBcol-4.gbk		170498	171487		4-hydroxythreonine-4-phosphate dehydrogenase (EC 1.1.1.262)	transl_table:11 desc:Escherichia Coli SCBcol-4 EC_number:1.1.1.262	97.47
combinedRS218NCBI.1	RS218_NCBI.gbk		50503	51492		4-hydroxythreonine-4-phosphate dehydrogenase (EC 1.1.1.262)	transl_table:11 desc:Escherichia coli RS218combinedNCBI EC_number:1.1.1.262	scaffold_4	SCB12.gbk		92260	93249		4-hydroxythreonine-4-phosphate dehydrogenase (EC 1.1.1.262)	transl_table:11 desc:Escherichia coli SCB12 EC_number:1.1.1.262	100
combinedRS218NCBI.1	RS218_NCBI.gbk		50503	51492		4-hydroxythreonine-4-phosphate dehydrogenase (EC 1.1.1.262)	transl_table:11 desc:Escherichia coli RS218combinedNCBI EC_number:1.1.1.262	scaffold_12	SCBcol-5.gbk		73593	74582		4-hydroxythreonine-4-phosphate dehydrogenase (EC 1.1.1.262)	desc:Escherichia Coli SCBcol-5 EC_number:1.1.1.262 transl_table:11	99.19
combinedRS218NCBI.1	RS218_NCBI.gbk		50503	51492		4-hydroxythreonine-4-phosphate dehydrogenase (EC 1.1.1.262)	transl_table:11 desc:Escherichia coli RS218combinedNCBI EC_number:1.1.1.262	gi|636871230|gb|JMKH01000074.1|	SCB34_.gbk		181616	182605		4-hydroxythreonine-4-phosphate dehydrogenase (EC 1.1.1.262)	transl_table:11 desc:Escherichia coli SCB34 EC_number:1.1.1.262	99.29
combinedRS218NCBI.1	RS218_NCBI.gbk		50503	51492		4-hydroxythreonine-4-phosphate dehydrogenase (EC 1.1.1.262)	transl_table:11 desc:Escherichia coli RS218combinedNCBI EC_number:1.1.1.262	scaffold_5	SCB58.gbk		73508	74497		4-hydroxythreonine-4-phosphate dehydrogenase (EC 1.1.1.262)	transl_table:11 EC_number:1.1.1.262 desc:Escherichia Coli SCB58	99.29
combinedRS218NCBI.1	RS218_NCBI.gbk		50503	51492		4-hydroxythreonine-4-phosphate dehydrogenase (EC 1.1.1.262)	transl_table:11 desc:Escherichia coli RS218combinedNCBI EC_number:1.1.1.262	scaffold_20	SCB5.gbk		31323	32312		4-hydroxythreonine-4-phosphate dehydrogenase (EC 1.1.1.262)	transl_table:11 desc:Escherichia Coli SCB5 EC_number:1.1.1.262	98.48
combinedRS218NCBI.1	RS218_NCBI.gbk		50503	51492		4-hydroxythreonine-4-phosphate dehydrogenase (EC 1.1.1.262)	transl_table:11 desc:Escherichia coli RS218combinedNCBI EC_number:1.1.1.262	scaffold_23	SCBcol-2.gbk		51747	52736		4-hydroxythreonine-4-phosphate dehydrogenase (EC 1.1.1.262)	transl_table:11 desc:Escherichia Coli SCBcol-2 EC_number:1.1.1.262	98.48
combinedRS218NCBI.1	RS218_NCBI.gbk		50503	51492		4-hydroxythreonine-4-phosphate dehydrogenase (EC 1.1.1.262)	transl_table:11 desc:Escherichia coli RS218combinedNCBI EC_number:1.1.1.262	combinedRS218NCBI.1	RS218_NCBI.gbk		50503	51492		4-hydroxythreonine-4-phosphate dehydrogenase (EC 1.1.1.262)	desc:Escherichia coli RS218combinedNCBI EC_number:1.1.1.262 transl_table:11	100
combinedRS218NCBI.1	RS218_NCBI.gbk		50503	51492		4-hydroxythreonine-4-phosphate dehydrogenase (EC 1.1.1.262)	transl_table:11 desc:Escherichia coli RS218combinedNCBI EC_number:1.1.1.262	scaffold_5	SCBcol-3.gbk		170056	171045		4-hydroxythreonine-4-phosphate dehydrogenase (EC 1.1.1.262)	transl_table:11 EC_number:1.1.1.262 desc:Unknown Coli SCBcol-3	97.07
combinedRS218NCBI.1	RS218_NCBI.gbk		50503	51492		4-hydroxythreonine-4-phosphate dehydrogenase (EC 1.1.1.262)	transl_table:11 desc:Escherichia coli RS218combinedNCBI EC_number:1.1.1.262	scaffold_2	SCB29.gbk		168766	169755		4-hydroxythreonine-4-phosphate dehydrogenase (EC 1.1.1.262)	EC_number:1.1.1.262 desc:Escherichia Coli SCB29 transl_table:11	98.48
combinedRS218NCBI.1	RS218_NCBI.gbk		51492	52778		Periplasmic chaperone and peptidyl-prolyl cis-trans isomerase of outer membrane proteins SurA (EC 5.2.1.8)	desc:Escherichia coli RS218combinedNCBI EC_number:5.2.1.8 transl_table:11	gi|636871230|gb|JMKH01000074.1|	SCB34_.gbk		180330	181616		Periplasmic chaperone and peptidyl-prolyl cis-trans isomerase of outer membrane proteins SurA (EC 5.2.1.8)	desc:Escherichia coli SCB34 EC_number:5.2.1.8 transl_table:11	99.61
combinedRS218NCBI.1	RS218_NCBI.gbk		51492	52778		Periplasmic chaperone and peptidyl-prolyl cis-trans isomerase of outer membrane proteins SurA (EC 5.2.1.8)	desc:Escherichia coli RS218combinedNCBI EC_number:5.2.1.8 transl_table:11	scaffold_12	SCBcol-5.gbk		72307	73593		Periplasmic chaperone and peptidyl-prolyl cis-trans isomerase of outer membrane proteins SurA (EC 5.2.1.8)	transl_table:11 EC_number:5.2.1.8 desc:Escherichia Coli SCBcol-5	99.61
combinedRS218NCBI.1	RS218_NCBI.gbk		51492	52778		Periplasmic chaperone and peptidyl-prolyl cis-trans isomerase of outer membrane proteins SurA (EC 5.2.1.8)	desc:Escherichia coli RS218combinedNCBI EC_number:5.2.1.8 transl_table:11	scaffold_2	SCB29.gbk		167480	168766		Periplasmic chaperone and peptidyl-prolyl cis-trans isomerase of outer membrane proteins SurA (EC 5.2.1.8)	transl_table:11 desc:Escherichia Coli SCB29 EC_number:5.2.1.8	99.3
combinedRS218NCBI.1	RS218_NCBI.gbk		51492	52778		Periplasmic chaperone and peptidyl-prolyl cis-trans isomerase of outer membrane proteins SurA (EC 5.2.1.8)	desc:Escherichia coli RS218combinedNCBI EC_number:5.2.1.8 transl_table:11	scaffold_4	SCBcol-6.gbk		174394	175680		Periplasmic chaperone and peptidyl-prolyl cis-trans isomerase of outer membrane proteins SurA (EC 5.2.1.8)	EC_number:5.2.1.8 desc:Escherichia Coli SCBcol-6A transl_table:11	99.46
combinedRS218NCBI.1	RS218_NCBI.gbk		51492	52778		Periplasmic chaperone and peptidyl-prolyl cis-trans isomerase of outer membrane proteins SurA (EC 5.2.1.8)	desc:Escherichia coli RS218combinedNCBI EC_number:5.2.1.8 transl_table:11	scaffold_23	SCBcol-2.gbk		52736	54022		Periplasmic chaperone and peptidyl-prolyl cis-trans isomerase of outer membrane proteins SurA (EC 5.2.1.8)	EC_number:5.2.1.8 desc:Escherichia Coli SCBcol-2 transl_table:11	99.15
combinedRS218NCBI.1	RS218_NCBI.gbk		51492	52778		Periplasmic chaperone and peptidyl-prolyl cis-trans isomerase of outer membrane proteins SurA (EC 5.2.1.8)	desc:Escherichia coli RS218combinedNCBI EC_number:5.2.1.8 transl_table:11	scaffold_4	SCBcol-4.gbk		169212	170498		Periplasmic chaperone and peptidyl-prolyl cis-trans isomerase of outer membrane proteins SurA (EC 5.2.1.8)	transl_table:11 desc:Escherichia Coli SCBcol-4 EC_number:5.2.1.8	99.07
combinedRS218NCBI.1	RS218_NCBI.gbk		51492	52778		Periplasmic chaperone and peptidyl-prolyl cis-trans isomerase of outer membrane proteins SurA (EC 5.2.1.8)	desc:Escherichia coli RS218combinedNCBI EC_number:5.2.1.8 transl_table:11	scaffold_4	SCB12.gbk		93249	94535		Periplasmic chaperone and peptidyl-prolyl cis-trans isomerase of outer membrane proteins SurA (EC 5.2.1.8)	transl_table:11 EC_number:5.2.1.8 desc:Escherichia coli SCB12	100
combinedRS218NCBI.1	RS218_NCBI.gbk		51492	52778		Periplasmic chaperone and peptidyl-prolyl cis-trans isomerase of outer membrane proteins SurA (EC 5.2.1.8)	desc:Escherichia coli RS218combinedNCBI EC_number:5.2.1.8 transl_table:11	scaffold_5	SCB58.gbk		72222	73508		Periplasmic chaperone and peptidyl-prolyl cis-trans isomerase of outer membrane proteins SurA (EC 5.2.1.8)	desc:Escherichia Coli SCB58 EC_number:5.2.1.8 transl_table:11	99.61
combinedRS218NCBI.1	RS218_NCBI.gbk		51492	52778		Periplasmic chaperone and peptidyl-prolyl cis-trans isomerase of outer membrane proteins SurA (EC 5.2.1.8)	desc:Escherichia coli RS218combinedNCBI EC_number:5.2.1.8 transl_table:11	scaffold_20	SCB5.gbk		30037	31323		Periplasmic chaperone and peptidyl-prolyl cis-trans isomerase of outer membrane proteins SurA (EC 5.2.1.8)	transl_table:11 desc:Escherichia Coli SCB5 EC_number:5.2.1.8	99.3
combinedRS218NCBI.1	RS218_NCBI.gbk		51492	52778		Periplasmic chaperone and peptidyl-prolyl cis-trans isomerase of outer membrane proteins SurA (EC 5.2.1.8)	desc:Escherichia coli RS218combinedNCBI EC_number:5.2.1.8 transl_table:11	scaffold_28	SCBcol-1.gbk		40738	42024		Periplasmic chaperone and peptidyl-prolyl cis-trans isomerase of outer membrane proteins SurA (EC 5.2.1.8)	transl_table:11 EC_number:5.2.1.8 desc:Escherichia Coli SCBcol-1	99.07
combinedRS218NCBI.1	RS218_NCBI.gbk		51492	52778		Periplasmic chaperone and peptidyl-prolyl cis-trans isomerase of outer membrane proteins SurA (EC 5.2.1.8)	desc:Escherichia coli RS218combinedNCBI EC_number:5.2.1.8 transl_table:11	scaffold_5	SCBcol-3.gbk		168770	170056		Periplasmic chaperone and peptidyl-prolyl cis-trans isomerase of outer membrane proteins SurA (EC 5.2.1.8)	transl_table:11 EC_number:5.2.1.8 desc:Unknown Coli SCBcol-3	99.15
combinedRS218NCBI.1	RS218_NCBI.gbk		51492	52778		Periplasmic chaperone and peptidyl-prolyl cis-trans isomerase of outer membrane proteins SurA (EC 5.2.1.8)	desc:Escherichia coli RS218combinedNCBI EC_number:5.2.1.8 transl_table:11	combinedRS218NCBI.1	RS218_NCBI.gbk		51492	52778		Periplasmic chaperone and peptidyl-prolyl cis-trans isomerase of outer membrane proteins SurA (EC 5.2.1.8)	desc:Escherichia coli RS218combinedNCBI EC_number:5.2.1.8 transl_table:11	100
combinedRS218NCBI.1	RS218_NCBI.gbk		52831	55185		LPS-assembly protein LptD @ Organic solvent tolerance protein precursor	desc:Escherichia coli RS218combinedNCBI transl_table:11	scaffold_23	SCBcol-2.gbk		54075	56429		LPS-assembly protein LptD @ Organic solvent tolerance protein precursor	transl_table:11 desc:Escherichia Coli SCBcol-2	97.32
combinedRS218NCBI.1	RS218_NCBI.gbk		52831	55185		LPS-assembly protein LptD @ Organic solvent tolerance protein precursor	desc:Escherichia coli RS218combinedNCBI transl_table:11	scaffold_5	SCBcol-3.gbk		166363	168717		LPS-assembly protein LptD @ Organic solvent tolerance protein precursor	transl_table:11 desc:Unknown Coli SCBcol-3	97.49
combinedRS218NCBI.1	RS218_NCBI.gbk		52831	55185		LPS-assembly protein LptD @ Organic solvent tolerance protein precursor	desc:Escherichia coli RS218combinedNCBI transl_table:11	scaffold_2	SCB29.gbk		165073	167427		LPS-assembly protein LptD @ Organic solvent tolerance protein precursor	desc:Escherichia Coli SCB29 transl_table:11	97.45
combinedRS218NCBI.1	RS218_NCBI.gbk		52831	55185		LPS-assembly protein LptD @ Organic solvent tolerance protein precursor	desc:Escherichia coli RS218combinedNCBI transl_table:11	gi|636871230|gb|JMKH01000074.1|	SCB34_.gbk		177923	180277		LPS-assembly protein LptD @ Organic solvent tolerance protein precursor	desc:Escherichia coli SCB34 transl_table:11	98.77
combinedRS218NCBI.1	RS218_NCBI.gbk		52831	55185		LPS-assembly protein LptD @ Organic solvent tolerance protein precursor	desc:Escherichia coli RS218combinedNCBI transl_table:11	scaffold_4	SCBcol-6.gbk		175733	178087		LPS-assembly protein LptD @ Organic solvent tolerance protein precursor	transl_table:11 desc:Escherichia Coli SCBcol-6A	99.07
combinedRS218NCBI.1	RS218_NCBI.gbk		52831	55185		LPS-assembly protein LptD @ Organic solvent tolerance protein precursor	desc:Escherichia coli RS218combinedNCBI transl_table:11	scaffold_12	SCBcol-5.gbk		69900	72254		LPS-assembly protein LptD @ Organic solvent tolerance protein precursor	desc:Escherichia Coli SCBcol-5 transl_table:11	98.81
combinedRS218NCBI.1	RS218_NCBI.gbk		52831	55185		LPS-assembly protein LptD @ Organic solvent tolerance protein precursor	desc:Escherichia coli RS218combinedNCBI transl_table:11	scaffold_5	SCB58.gbk		69815	72169		LPS-assembly protein LptD @ Organic solvent tolerance protein precursor	desc:Escherichia Coli SCB58 transl_table:11	98.77
combinedRS218NCBI.1	RS218_NCBI.gbk		52831	55185		LPS-assembly protein LptD @ Organic solvent tolerance protein precursor	desc:Escherichia coli RS218combinedNCBI transl_table:11	combinedRS218NCBI.1	RS218_NCBI.gbk		52831	55185		LPS-assembly protein LptD @ Organic solvent tolerance protein precursor	desc:Escherichia coli RS218combinedNCBI transl_table:11	100
combinedRS218NCBI.1	RS218_NCBI.gbk		52831	55185		LPS-assembly protein LptD @ Organic solvent tolerance protein precursor	desc:Escherichia coli RS218combinedNCBI transl_table:11	scaffold_4	SCB12.gbk		94588	96942		LPS-assembly protein LptD @ Organic solvent tolerance protein precursor	desc:Escherichia coli SCB12 transl_table:11	100
combinedRS218NCBI.1	RS218_NCBI.gbk		52831	55185		LPS-assembly protein LptD @ Organic solvent tolerance protein precursor	desc:Escherichia coli RS218combinedNCBI transl_table:11	scaffold_28	SCBcol-1.gbk		42077	44431		LPS-assembly protein LptD @ Organic solvent tolerance protein precursor	desc:Escherichia Coli SCBcol-1 transl_table:11	97.49
combinedRS218NCBI.1	RS218_NCBI.gbk		52831	55185		LPS-assembly protein LptD @ Organic solvent tolerance protein precursor	desc:Escherichia coli RS218combinedNCBI transl_table:11	scaffold_4	SCBcol-4.gbk		166790	169159		LPS-assembly protein LptD @ Organic solvent tolerance protein precursor	transl_table:11 desc:Escherichia Coli SCBcol-4	95.08
combinedRS218NCBI.1	RS218_NCBI.gbk		52831	55185		LPS-assembly protein LptD @ Organic solvent tolerance protein precursor	desc:Escherichia coli RS218combinedNCBI transl_table:11	scaffold_20	SCB5.gbk		27630	29984		LPS-assembly protein LptD @ Organic solvent tolerance protein precursor	desc:Escherichia Coli SCB5 transl_table:11	97.45
combinedRS218NCBI.1	RS218_NCBI.gbk		55374	56255		DnaJ-like protein DjlA	desc:Escherichia coli RS218combinedNCBI transl_table:11	scaffold_28	SCBcol-1.gbk		44686	45501		DnaJ-like protein DjlA	desc:Escherichia Coli SCBcol-1 transl_table:11	98.03
combinedRS218NCBI.1	RS218_NCBI.gbk		55374	56255		DnaJ-like protein DjlA	desc:Escherichia coli RS218combinedNCBI transl_table:11	scaffold_23	SCBcol-2.gbk		56684	57499		DnaJ-like protein DjlA	transl_table:11 desc:Escherichia Coli SCBcol-2	98.04
combinedRS218NCBI.1	RS218_NCBI.gbk		55374	56255		DnaJ-like protein DjlA	desc:Escherichia coli RS218combinedNCBI transl_table:11	scaffold_4	SCBcol-6.gbk		178276	179157		DnaJ-like protein DjlA	desc:Escherichia Coli SCBcol-6A transl_table:11	98.53
combinedRS218NCBI.1	RS218_NCBI.gbk		55374	56255		DnaJ-like protein DjlA	desc:Escherichia coli RS218combinedNCBI transl_table:11	scaffold_12	SCBcol-5.gbk		68830	69645		DnaJ-like protein DjlA	desc:Escherichia Coli SCBcol-5 transl_table:11	98.28
combinedRS218NCBI.1	RS218_NCBI.gbk		55374	56255		DnaJ-like protein DjlA	desc:Escherichia coli RS218combinedNCBI transl_table:11	scaffold_4	SCB12.gbk		97131	98012		DnaJ-like protein DjlA	desc:Escherichia coli SCB12 transl_table:11	100
combinedRS218NCBI.1	RS218_NCBI.gbk		55374	56255		DnaJ-like protein DjlA	desc:Escherichia coli RS218combinedNCBI transl_table:11	combinedRS218NCBI.1	RS218_NCBI.gbk		55374	56255		DnaJ-like protein DjlA	transl_table:11 desc:Escherichia coli RS218combinedNCBI	100
combinedRS218NCBI.1	RS218_NCBI.gbk		55374	56255		DnaJ-like protein DjlA	desc:Escherichia coli RS218combinedNCBI transl_table:11	scaffold_20	SCB5.gbk		26560	27375		DnaJ-like protein DjlA	desc:Escherichia Coli SCB5 transl_table:11	98.28
combinedRS218NCBI.1	RS218_NCBI.gbk		55374	56255		DnaJ-like protein DjlA	desc:Escherichia coli RS218combinedNCBI transl_table:11	scaffold_5	SCB58.gbk		68745	69560		DnaJ-like protein DjlA	transl_table:11 desc:Escherichia Coli SCB58	98.16
combinedRS218NCBI.1	RS218_NCBI.gbk		55374	56255		DnaJ-like protein DjlA	desc:Escherichia coli RS218combinedNCBI transl_table:11	scaffold_5	SCBcol-3.gbk		165293	166108		DnaJ-like protein DjlA	desc:Unknown Coli SCBcol-3 transl_table:11	97.91
combinedRS218NCBI.1	RS218_NCBI.gbk		55374	56255		DnaJ-like protein DjlA	desc:Escherichia coli RS218combinedNCBI transl_table:11	gi|636871230|gb|JMKH01000074.1|	SCB34_.gbk		176853	177668		DnaJ-like protein DjlA	desc:Escherichia coli SCB34 transl_table:11	98.16
combinedRS218NCBI.1	RS218_NCBI.gbk		55374	56255		DnaJ-like protein DjlA	desc:Escherichia coli RS218combinedNCBI transl_table:11	scaffold_2	SCB29.gbk		164003	164818		DnaJ-like protein DjlA	transl_table:11 desc:Escherichia Coli SCB29	98.28
combinedRS218NCBI.1	RS218_NCBI.gbk		55374	56255		DnaJ-like protein DjlA	desc:Escherichia coli RS218combinedNCBI transl_table:11	scaffold_4	SCBcol-4.gbk		165720	166535		DnaJ-like protein DjlA	desc:Escherichia Coli SCBcol-4 transl_table:11	97.92
combinedRS218NCBI.1	RS218_NCBI.gbk		56405	57064		LSU rRNA pseudouridine(746) synthase (EC 5.4.99.29) @ tRNA pseudouridine(32) synthase (EC 5.4.99.28)	transl_table:11 EC_number:5.4.99.28;5.4.99.29 desc:Escherichia coli RS218combinedNCBI	scaffold_4	SCB12.gbk		98162	98821		LSU rRNA pseudouridine(746) synthase (EC 5.4.99.29) @ tRNA pseudouridine(32) synthase (EC 5.4.99.28)	transl_table:11 desc:Escherichia coli SCB12 EC_number:5.4.99.28;5.4.99.29	100
combinedRS218NCBI.1	RS218_NCBI.gbk		56405	57064		LSU rRNA pseudouridine(746) synthase (EC 5.4.99.29) @ tRNA pseudouridine(32) synthase (EC 5.4.99.28)	transl_table:11 EC_number:5.4.99.28;5.4.99.29 desc:Escherichia coli RS218combinedNCBI	scaffold_2	SCB29.gbk		161910	162569		LSU rRNA pseudouridine(746) synthase (EC 5.4.99.29) @ tRNA pseudouridine(32) synthase (EC 5.4.99.28)	transl_table:11 EC_number:5.4.99.28;5.4.99.29 desc:Escherichia Coli SCB29	97.27
combinedRS218NCBI.1	RS218_NCBI.gbk		56405	57064		LSU rRNA pseudouridine(746) synthase (EC 5.4.99.29) @ tRNA pseudouridine(32) synthase (EC 5.4.99.28)	transl_table:11 EC_number:5.4.99.28;5.4.99.29 desc:Escherichia coli RS218combinedNCBI	scaffold_20	SCB5.gbk		24467	25126		LSU rRNA pseudouridine(746) synthase (EC 5.4.99.29) @ tRNA pseudouridine(32) synthase (EC 5.4.99.28)	EC_number:5.4.99.28;5.4.99.29 desc:Escherichia Coli SCB5 transl_table:11	97.27
combinedRS218NCBI.1	RS218_NCBI.gbk		56405	57064		LSU rRNA pseudouridine(746) synthase (EC 5.4.99.29) @ tRNA pseudouridine(32) synthase (EC 5.4.99.28)	transl_table:11 EC_number:5.4.99.28;5.4.99.29 desc:Escherichia coli RS218combinedNCBI	scaffold_12	SCBcol-5.gbk		68021	68680		LSU rRNA pseudouridine(746) synthase (EC 5.4.99.29) @ tRNA pseudouridine(32) synthase (EC 5.4.99.28)	transl_table:11 desc:Escherichia Coli SCBcol-5 EC_number:5.4.99.28;5.4.99.29	98.64
combinedRS218NCBI.1	RS218_NCBI.gbk		56405	57064		LSU rRNA pseudouridine(746) synthase (EC 5.4.99.29) @ tRNA pseudouridine(32) synthase (EC 5.4.99.28)	transl_table:11 EC_number:5.4.99.28;5.4.99.29 desc:Escherichia coli RS218combinedNCBI	scaffold_9	SCBcol-2.gbk		161355	162014		LSU rRNA pseudouridine(746) synthase (EC 5.4.99.29) @ tRNA pseudouridine(32) synthase (EC 5.4.99.28)	EC_number:5.4.99.28;5.4.99.29 desc:Escherichia Coli SCBcol-2 transl_table:11	97.27
combinedRS218NCBI.1	RS218_NCBI.gbk		56405	57064		LSU rRNA pseudouridine(746) synthase (EC 5.4.99.29) @ tRNA pseudouridine(32) synthase (EC 5.4.99.28)	transl_table:11 EC_number:5.4.99.28;5.4.99.29 desc:Escherichia coli RS218combinedNCBI	combinedRS218NCBI.1	RS218_NCBI.gbk		56405	57064		LSU rRNA pseudouridine(746) synthase (EC 5.4.99.29) @ tRNA pseudouridine(32) synthase (EC 5.4.99.28)	desc:Escherichia coli RS218combinedNCBI EC_number:5.4.99.28;5.4.99.29 transl_table:11	100
combinedRS218NCBI.1	RS218_NCBI.gbk		56405	57064		LSU rRNA pseudouridine(746) synthase (EC 5.4.99.29) @ tRNA pseudouridine(32) synthase (EC 5.4.99.28)	transl_table:11 EC_number:5.4.99.28;5.4.99.29 desc:Escherichia coli RS218combinedNCBI	scaffold_4	SCBcol-4.gbk		164944	165603		LSU rRNA pseudouridine(746) synthase (EC 5.4.99.29) @ tRNA pseudouridine(32) synthase (EC 5.4.99.28)	transl_table:11 desc:Escherichia Coli SCBcol-4 EC_number:5.4.99.28;5.4.99.29	97.88
combinedRS218NCBI.1	RS218_NCBI.gbk		56405	57064		LSU rRNA pseudouridine(746) synthase (EC 5.4.99.29) @ tRNA pseudouridine(32) synthase (EC 5.4.99.28)	transl_table:11 EC_number:5.4.99.28;5.4.99.29 desc:Escherichia coli RS218combinedNCBI	gi|636871230|gb|JMKH01000074.1|	SCB34_.gbk		176044	176703		LSU rRNA pseudouridine(746) synthase (EC 5.4.99.29) @ tRNA pseudouridine(32) synthase (EC 5.4.99.28)	transl_table:11 EC_number:5.4.99.28;5.4.99.29 desc:Escherichia coli SCB34	99.39
combinedRS218NCBI.1	RS218_NCBI.gbk		56405	57064		LSU rRNA pseudouridine(746) synthase (EC 5.4.99.29) @ tRNA pseudouridine(32) synthase (EC 5.4.99.28)	transl_table:11 EC_number:5.4.99.28;5.4.99.29 desc:Escherichia coli RS218combinedNCBI	scaffold_5	SCB58.gbk		67936	68595		LSU rRNA pseudouridine(746) synthase (EC 5.4.99.29) @ tRNA pseudouridine(32) synthase (EC 5.4.99.28)	EC_number:5.4.99.28;5.4.99.29 desc:Escherichia Coli SCB58 transl_table:11	99.39
combinedRS218NCBI.1	RS218_NCBI.gbk		56405	57064		LSU rRNA pseudouridine(746) synthase (EC 5.4.99.29) @ tRNA pseudouridine(32) synthase (EC 5.4.99.28)	transl_table:11 EC_number:5.4.99.28;5.4.99.29 desc:Escherichia coli RS218combinedNCBI	scaffold_4	SCBcol-6.gbk		179275	179934		LSU rRNA pseudouridine(746) synthase (EC 5.4.99.29) @ tRNA pseudouridine(32) synthase (EC 5.4.99.28)	EC_number:5.4.99.28;5.4.99.29 desc:Escherichia Coli SCBcol-6A transl_table:11	99.09
combinedRS218NCBI.1	RS218_NCBI.gbk		56405	57064		LSU rRNA pseudouridine(746) synthase (EC 5.4.99.29) @ tRNA pseudouridine(32) synthase (EC 5.4.99.28)	transl_table:11 EC_number:5.4.99.28;5.4.99.29 desc:Escherichia coli RS218combinedNCBI	scaffold_5	SCBcol-3.gbk		163110	163769		LSU rRNA pseudouridine(746) synthase (EC 5.4.99.29) @ tRNA pseudouridine(32) synthase (EC 5.4.99.28)	transl_table:11 desc:Unknown Coli SCBcol-3 EC_number:5.4.99.28;5.4.99.29	97.58
combinedRS218NCBI.1	RS218_NCBI.gbk		56405	57064		LSU rRNA pseudouridine(746) synthase (EC 5.4.99.29) @ tRNA pseudouridine(32) synthase (EC 5.4.99.28)	transl_table:11 EC_number:5.4.99.28;5.4.99.29 desc:Escherichia coli RS218combinedNCBI	scaffold_28	SCBcol-1.gbk		46965	47624		LSU rRNA pseudouridine(746) synthase (EC 5.4.99.29) @ tRNA pseudouridine(32) synthase (EC 5.4.99.28)	transl_table:11 desc:Escherichia Coli SCBcol-1 EC_number:5.4.99.28;5.4.99.29	97.42
combinedRS218NCBI.1	RS218_NCBI.gbk		57076	59982		RNA polymerase associated protein RapA	desc:Escherichia coli RS218combinedNCBI transl_table:11	scaffold_5	SCBcol-3.gbk		160192	163098		RNA polymerase associated protein RapA	desc:Unknown Coli SCBcol-3 transl_table:11	98.45
combinedRS218NCBI.1	RS218_NCBI.gbk		57076	59982		RNA polymerase associated protein RapA	desc:Escherichia coli RS218combinedNCBI transl_table:11	scaffold_4	SCBcol-4.gbk		162026	164932		RNA polymerase associated protein RapA	desc:Escherichia Coli SCBcol-4 transl_table:11	98.42
combinedRS218NCBI.1	RS218_NCBI.gbk		57076	59982		RNA polymerase associated protein RapA	desc:Escherichia coli RS218combinedNCBI transl_table:11	scaffold_9	SCBcol-2.gbk		158437	161343		RNA polymerase associated protein RapA	desc:Escherichia Coli SCBcol-2 transl_table:11	98.18
combinedRS218NCBI.1	RS218_NCBI.gbk		57076	59982		RNA polymerase associated protein RapA	desc:Escherichia coli RS218combinedNCBI transl_table:11	scaffold_5	SCB58.gbk		65018	67924		RNA polymerase associated protein RapA	transl_table:11 desc:Escherichia Coli SCB58	98.52
combinedRS218NCBI.1	RS218_NCBI.gbk		57076	59982		RNA polymerase associated protein RapA	desc:Escherichia coli RS218combinedNCBI transl_table:11	scaffold_4	SCBcol-6.gbk		179946	182852		RNA polymerase associated protein RapA	transl_table:11 desc:Escherichia Coli SCBcol-6A	98.56
combinedRS218NCBI.1	RS218_NCBI.gbk		57076	59982		RNA polymerase associated protein RapA	desc:Escherichia coli RS218combinedNCBI transl_table:11	combinedRS218NCBI.1	RS218_NCBI.gbk		57076	59982		RNA polymerase associated protein RapA	transl_table:11 desc:Escherichia coli RS218combinedNCBI	100
combinedRS218NCBI.1	RS218_NCBI.gbk		57076	59982		RNA polymerase associated protein RapA	desc:Escherichia coli RS218combinedNCBI transl_table:11	scaffold_4	SCB12.gbk		98833	101739		RNA polymerase associated protein RapA	desc:Escherichia coli SCB12 transl_table:11	100
combinedRS218NCBI.1	RS218_NCBI.gbk		57076	59982		RNA polymerase associated protein RapA	desc:Escherichia coli RS218combinedNCBI transl_table:11	scaffold_12	SCBcol-5.gbk		65103	68009		RNA polymerase associated protein RapA	transl_table:11 desc:Escherichia Coli SCBcol-5	98.56
combinedRS218NCBI.1	RS218_NCBI.gbk		57076	59982		RNA polymerase associated protein RapA	desc:Escherichia coli RS218combinedNCBI transl_table:11	gi|636871230|gb|JMKH01000074.1|	SCB34_.gbk		173126	176032		RNA polymerase associated protein RapA	desc:Escherichia coli SCB34 transl_table:11	98.52
combinedRS218NCBI.1	RS218_NCBI.gbk		57076	59982		RNA polymerase associated protein RapA	desc:Escherichia coli RS218combinedNCBI transl_table:11	scaffold_2	SCB29.gbk		158992	161898		RNA polymerase associated protein RapA	desc:Escherichia Coli SCB29 transl_table:11	98.18
combinedRS218NCBI.1	RS218_NCBI.gbk		57076	59982		RNA polymerase associated protein RapA	desc:Escherichia coli RS218combinedNCBI transl_table:11	scaffold_20	SCB5.gbk		21549	24455		RNA polymerase associated protein RapA	desc:Escherichia Coli SCB5 transl_table:11	98.18
combinedRS218NCBI.1	RS218_NCBI.gbk		57076	59982		RNA polymerase associated protein RapA	desc:Escherichia coli RS218combinedNCBI transl_table:11	scaffold_28	SCBcol-1.gbk		47636	50542		RNA polymerase associated protein RapA	desc:Escherichia Coli SCBcol-1 transl_table:11	98.49
combinedRS218NCBI.1	RS218_NCBI.gbk		60146	62497		DNA polymerase II (EC 2.7.7.7)	EC_number:2.7.7.7 desc:Escherichia coli RS218combinedNCBI transl_table:11	scaffold_28	SCBcol-1.gbk		50706	53057		DNA polymerase II (EC 2.7.7.7)	transl_table:11 desc:Escherichia Coli SCBcol-1 EC_number:2.7.7.7	96.56
combinedRS218NCBI.1	RS218_NCBI.gbk		60146	62497		DNA polymerase II (EC 2.7.7.7)	EC_number:2.7.7.7 desc:Escherichia coli RS218combinedNCBI transl_table:11	scaffold_5	SCB58.gbk		62502	64853		DNA polymerase II (EC 2.7.7.7)	transl_table:11 EC_number:2.7.7.7 desc:Escherichia Coli SCB58	98.13
combinedRS218NCBI.1	RS218_NCBI.gbk		60146	62497		DNA polymerase II (EC 2.7.7.7)	EC_number:2.7.7.7 desc:Escherichia coli RS218combinedNCBI transl_table:11	scaffold_4	SCB12.gbk		101903	104254		DNA polymerase II (EC 2.7.7.7)	EC_number:2.7.7.7 desc:Escherichia coli SCB12 transl_table:11	100
combinedRS218NCBI.1	RS218_NCBI.gbk		60146	62497		DNA polymerase II (EC 2.7.7.7)	EC_number:2.7.7.7 desc:Escherichia coli RS218combinedNCBI transl_table:11	scaffold_4	SCBcol-6.gbk		183016	185367		DNA polymerase II (EC 2.7.7.7)	transl_table:11 desc:Escherichia Coli SCBcol-6A EC_number:2.7.7.7	99.06
combinedRS218NCBI.1	RS218_NCBI.gbk		60146	62497		DNA polymerase II (EC 2.7.7.7)	EC_number:2.7.7.7 desc:Escherichia coli RS218combinedNCBI transl_table:11	scaffold_2	SCB29.gbk		156477	158828		DNA polymerase II (EC 2.7.7.7)	EC_number:2.7.7.7 desc:Escherichia Coli SCB29 transl_table:11	96.43
combinedRS218NCBI.1	RS218_NCBI.gbk		60146	62497		DNA polymerase II (EC 2.7.7.7)	EC_number:2.7.7.7 desc:Escherichia coli RS218combinedNCBI transl_table:11	scaffold_9	SCBcol-2.gbk		155922	158273		DNA polymerase II (EC 2.7.7.7)	transl_table:11 EC_number:2.7.7.7 desc:Escherichia Coli SCBcol-2	96.77
combinedRS218NCBI.1	RS218_NCBI.gbk		60146	62497		DNA polymerase II (EC 2.7.7.7)	EC_number:2.7.7.7 desc:Escherichia coli RS218combinedNCBI transl_table:11	gi|636871230|gb|JMKH01000074.1|	SCB34_.gbk		170610	172961		DNA polymerase II (EC 2.7.7.7)	transl_table:11 EC_number:2.7.7.7 desc:Escherichia coli SCB34	98.13
combinedRS218NCBI.1	RS218_NCBI.gbk		60146	62497		DNA polymerase II (EC 2.7.7.7)	EC_number:2.7.7.7 desc:Escherichia coli RS218combinedNCBI transl_table:11	combinedRS218NCBI.1	RS218_NCBI.gbk		60146	62497		DNA polymerase II (EC 2.7.7.7)	transl_table:11 desc:Escherichia coli RS218combinedNCBI EC_number:2.7.7.7	100
combinedRS218NCBI.1	RS218_NCBI.gbk		60146	62497		DNA polymerase II (EC 2.7.7.7)	EC_number:2.7.7.7 desc:Escherichia coli RS218combinedNCBI transl_table:11	scaffold_12	SCBcol-5.gbk		62587	64938		DNA polymerase II (EC 2.7.7.7)	transl_table:11 EC_number:2.7.7.7 desc:Escherichia Coli SCBcol-5	98.34
combinedRS218NCBI.1	RS218_NCBI.gbk		60146	62497		DNA polymerase II (EC 2.7.7.7)	EC_number:2.7.7.7 desc:Escherichia coli RS218combinedNCBI transl_table:11	scaffold_4	SCBcol-4.gbk		159511	161862		DNA polymerase II (EC 2.7.7.7)	desc:Escherichia Coli SCBcol-4 EC_number:2.7.7.7 transl_table:11	96.3
combinedRS218NCBI.1	RS218_NCBI.gbk		60146	62497		DNA polymerase II (EC 2.7.7.7)	EC_number:2.7.7.7 desc:Escherichia coli RS218combinedNCBI transl_table:11	scaffold_5	SCBcol-3.gbk		157676	160027		DNA polymerase II (EC 2.7.7.7)	transl_table:11 EC_number:2.7.7.7 desc:Unknown Coli SCBcol-3	95.71
combinedRS218NCBI.1	RS218_NCBI.gbk		60146	62497		DNA polymerase II (EC 2.7.7.7)	EC_number:2.7.7.7 desc:Escherichia coli RS218combinedNCBI transl_table:11	scaffold_20	SCB5.gbk		19034	21385		DNA polymerase II (EC 2.7.7.7)	EC_number:2.7.7.7 desc:Escherichia Coli SCB5 transl_table:11	96.43
combinedRS218NCBI.1	RS218_NCBI.gbk		62572	63267		L-ribulose-5-phosphate 4-epimerase (EC 5.1.3.4)	transl_table:11 EC_number:5.1.3.4 desc:Escherichia coli RS218combinedNCBI	scaffold_5	SCBcol-3.gbk		156906	157601		L-ribulose-5-phosphate 4-epimerase (EC 5.1.3.4)	desc:Unknown Coli SCBcol-3 EC_number:5.1.3.4 transl_table:11	96.84
combinedRS218NCBI.1	RS218_NCBI.gbk		62572	63267		L-ribulose-5-phosphate 4-epimerase (EC 5.1.3.4)	transl_table:11 EC_number:5.1.3.4 desc:Escherichia coli RS218combinedNCBI	scaffold_28	SCBcol-1.gbk		53132	53827		L-ribulose-5-phosphate 4-epimerase (EC 5.1.3.4)	EC_number:5.1.3.4 desc:Escherichia Coli SCBcol-1 transl_table:11	97.56
combinedRS218NCBI.1	RS218_NCBI.gbk		62572	63267		L-ribulose-5-phosphate 4-epimerase (EC 5.1.3.4)	transl_table:11 EC_number:5.1.3.4 desc:Escherichia coli RS218combinedNCBI	gi|636871230|gb|JMKH01000074.1|	SCB34_.gbk		169840	170535		L-ribulose-5-phosphate 4-epimerase (EC 5.1.3.4)	transl_table:11 EC_number:5.1.3.4 desc:Escherichia coli SCB34	97.84
combinedRS218NCBI.1	RS218_NCBI.gbk		62572	63267		L-ribulose-5-phosphate 4-epimerase (EC 5.1.3.4)	transl_table:11 EC_number:5.1.3.4 desc:Escherichia coli RS218combinedNCBI	scaffold_5	SCB58.gbk		61732	62427		L-ribulose-5-phosphate 4-epimerase (EC 5.1.3.4)	transl_table:11 desc:Escherichia Coli SCB58 EC_number:5.1.3.4	97.84
combinedRS218NCBI.1	RS218_NCBI.gbk		62572	63267		L-ribulose-5-phosphate 4-epimerase (EC 5.1.3.4)	transl_table:11 EC_number:5.1.3.4 desc:Escherichia coli RS218combinedNCBI	scaffold_12	SCBcol-5.gbk		61817	62512		L-ribulose-5-phosphate 4-epimerase (EC 5.1.3.4)	transl_table:11 desc:Escherichia Coli SCBcol-5 EC_number:5.1.3.4	97.99
combinedRS218NCBI.1	RS218_NCBI.gbk		62572	63267		L-ribulose-5-phosphate 4-epimerase (EC 5.1.3.4)	transl_table:11 EC_number:5.1.3.4 desc:Escherichia coli RS218combinedNCBI	scaffold_3	SCB58.gbk		192958	193653		L-ribulose-5-phosphate 4-epimerase SgbE (EC 5.1.3.4)	EC_number:5.1.3.4 desc:Escherichia Coli SCB58 transl_table:11	81.5
combinedRS218NCBI.1	RS218_NCBI.gbk		62572	63267		L-ribulose-5-phosphate 4-epimerase (EC 5.1.3.4)	transl_table:11 EC_number:5.1.3.4 desc:Escherichia coli RS218combinedNCBI	scaffold_20	SCB5.gbk		18264	18959		L-ribulose-5-phosphate 4-epimerase (EC 5.1.3.4)	EC_number:5.1.3.4 desc:Escherichia Coli SCB5 transl_table:11	94.83
combinedRS218NCBI.1	RS218_NCBI.gbk		62572	63267		L-ribulose-5-phosphate 4-epimerase (EC 5.1.3.4)	transl_table:11 EC_number:5.1.3.4 desc:Escherichia coli RS218combinedNCBI	scaffold_4	SCBcol-4.gbk		158741	159436		L-ribulose-5-phosphate 4-epimerase (EC 5.1.3.4)	transl_table:11 EC_number:5.1.3.4 desc:Escherichia Coli SCBcol-4	93.68
combinedRS218NCBI.1	RS218_NCBI.gbk		62572	63267		L-ribulose-5-phosphate 4-epimerase (EC 5.1.3.4)	transl_table:11 EC_number:5.1.3.4 desc:Escherichia coli RS218combinedNCBI	scaffold_4	SCBcol-6.gbk		185442	186137		L-ribulose-5-phosphate 4-epimerase (EC 5.1.3.4)	transl_table:11 desc:Escherichia Coli SCBcol-6A EC_number:5.1.3.4	97.99
combinedRS218NCBI.1	RS218_NCBI.gbk		62572	63267		L-ribulose-5-phosphate 4-epimerase (EC 5.1.3.4)	transl_table:11 EC_number:5.1.3.4 desc:Escherichia coli RS218combinedNCBI	scaffold_4	SCB12.gbk		104329	105024		L-ribulose-5-phosphate 4-epimerase (EC 5.1.3.4)	transl_table:11 desc:Escherichia coli SCB12 EC_number:5.1.3.4	100
combinedRS218NCBI.1	RS218_NCBI.gbk		62572	63267		L-ribulose-5-phosphate 4-epimerase (EC 5.1.3.4)	transl_table:11 EC_number:5.1.3.4 desc:Escherichia coli RS218combinedNCBI	combinedRS218NCBI.1	RS218_NCBI.gbk		3995670	3996365		L-ribulose-5-phosphate 4-epimerase SgbE (EC 5.1.3.4)	transl_table:11 desc:Escherichia coli RS218combinedNCBI EC_number:5.1.3.4	81.41
combinedRS218NCBI.1	RS218_NCBI.gbk		62572	63267		L-ribulose-5-phosphate 4-epimerase (EC 5.1.3.4)	transl_table:11 EC_number:5.1.3.4 desc:Escherichia coli RS218combinedNCBI	scaffold_22	SCB12.gbk		29092	29787		L-ribulose-5-phosphate 4-epimerase SgbE (EC 5.1.3.4)	desc:Escherichia coli SCB12 EC_number:5.1.3.4 transl_table:11	81.41
combinedRS218NCBI.1	RS218_NCBI.gbk		62572	63267		L-ribulose-5-phosphate 4-epimerase (EC 5.1.3.4)	transl_table:11 EC_number:5.1.3.4 desc:Escherichia coli RS218combinedNCBI	scaffold_7	SCBcol-5.gbk		192969	193664		L-ribulose-5-phosphate 4-epimerase SgbE (EC 5.1.3.4)	transl_table:11 desc:Escherichia Coli SCBcol-5 EC_number:5.1.3.4	81.5
combinedRS218NCBI.1	RS218_NCBI.gbk		62572	63267		L-ribulose-5-phosphate 4-epimerase (EC 5.1.3.4)	transl_table:11 EC_number:5.1.3.4 desc:Escherichia coli RS218combinedNCBI	scaffold_22	SCBcol-4.gbk		28072	28767		L-ribulose-5-phosphate 4-epimerase SgbE (EC 5.1.3.4)	transl_table:11 desc:Escherichia Coli SCBcol-4 EC_number:5.1.3.4	81.5
combinedRS218NCBI.1	RS218_NCBI.gbk		62572	63267		L-ribulose-5-phosphate 4-epimerase (EC 5.1.3.4)	transl_table:11 EC_number:5.1.3.4 desc:Escherichia coli RS218combinedNCBI	combinedRS218NCBI.1	RS218_NCBI.gbk		62572	63267		L-ribulose-5-phosphate 4-epimerase (EC 5.1.3.4)	EC_number:5.1.3.4 desc:Escherichia coli RS218combinedNCBI transl_table:11	100
combinedRS218NCBI.1	RS218_NCBI.gbk		62572	63267		L-ribulose-5-phosphate 4-epimerase (EC 5.1.3.4)	transl_table:11 EC_number:5.1.3.4 desc:Escherichia coli RS218combinedNCBI	scaffold_9	SCBcol-2.gbk		155152	155847		L-ribulose-5-phosphate 4-epimerase (EC 5.1.3.4)	EC_number:5.1.3.4 desc:Escherichia Coli SCBcol-2 transl_table:11	95.83
combinedRS218NCBI.1	RS218_NCBI.gbk		62572	63267		L-ribulose-5-phosphate 4-epimerase (EC 5.1.3.4)	transl_table:11 EC_number:5.1.3.4 desc:Escherichia coli RS218combinedNCBI	scaffold_6	SCBcol-6.gbk		186063	186758		L-ribulose-5-phosphate 4-epimerase SgbE (EC 5.1.3.4)	EC_number:5.1.3.4 desc:Escherichia Coli SCBcol-6A transl_table:11	81.68
combinedRS218NCBI.1	RS218_NCBI.gbk		62572	63267		L-ribulose-5-phosphate 4-epimerase (EC 5.1.3.4)	transl_table:11 EC_number:5.1.3.4 desc:Escherichia coli RS218combinedNCBI	scaffold_2	SCB29.gbk		155707	156402		L-ribulose-5-phosphate 4-epimerase (EC 5.1.3.4)	transl_table:11 EC_number:5.1.3.4 desc:Escherichia Coli SCB29	94.83
combinedRS218NCBI.1	RS218_NCBI.gbk		62572	63267		L-ribulose-5-phosphate 4-epimerase (EC 5.1.3.4)	transl_table:11 EC_number:5.1.3.4 desc:Escherichia coli RS218combinedNCBI	scaffold_31	SCBcol-3.gbk		11550	12245		L-ribulose-5-phosphate 4-epimerase SgbE (EC 5.1.3.4)	desc:Unknown Coli SCBcol-3 EC_number:5.1.3.4 transl_table:11	81.5
combinedRS218NCBI.1	RS218_NCBI.gbk		62572	63267		L-ribulose-5-phosphate 4-epimerase (EC 5.1.3.4)	transl_table:11 EC_number:5.1.3.4 desc:Escherichia coli RS218combinedNCBI	gi|636876079|gb|JMKH01000001.1|	SCB34_.gbk		84675	85370		L-ribulose-5-phosphate 4-epimerase SgbE (EC 5.1.3.4)	desc:Escherichia coli SCB34 EC_number:5.1.3.4 transl_table:11	81.5
combinedRS218NCBI.1	RS218_NCBI.gbk		62572	63267		L-ribulose-5-phosphate 4-epimerase (EC 5.1.3.4)	transl_table:11 EC_number:5.1.3.4 desc:Escherichia coli RS218combinedNCBI	scaffold_31	SCBcol-2.gbk		27969	28664		L-ribulose-5-phosphate 4-epimerase SgbE (EC 5.1.3.4)	transl_table:11 EC_number:5.1.3.4 desc:Escherichia Coli SCBcol-2	81.77
combinedRS218NCBI.1	RS218_NCBI.gbk		63552	65054		L-arabinose isomerase (EC 5.3.1.4)	transl_table:11 EC_number:5.3.1.4 desc:Escherichia coli RS218combinedNCBI	scaffold_9	SCBcol-2.gbk		153481	154983		L-arabinose isomerase (EC 5.3.1.4)	EC_number:5.3.1.4 desc:Escherichia Coli SCBcol-2 transl_table:11	95.87
combinedRS218NCBI.1	RS218_NCBI.gbk		63552	65054		L-arabinose isomerase (EC 5.3.1.4)	transl_table:11 EC_number:5.3.1.4 desc:Escherichia coli RS218combinedNCBI	scaffold_5	SCBcol-3.gbk		155119	156621		L-arabinose isomerase (EC 5.3.1.4)	transl_table:11 desc:Unknown Coli SCBcol-3 EC_number:5.3.1.4	95.87
combinedRS218NCBI.1	RS218_NCBI.gbk		63552	65054		L-arabinose isomerase (EC 5.3.1.4)	transl_table:11 EC_number:5.3.1.4 desc:Escherichia coli RS218combinedNCBI	scaffold_5	SCB58.gbk		60115	61617		L-arabinose isomerase (EC 5.3.1.4)	transl_table:11 EC_number:5.3.1.4 desc:Escherichia Coli SCB58	98.87
combinedRS218NCBI.1	RS218_NCBI.gbk		63552	65054		L-arabinose isomerase (EC 5.3.1.4)	transl_table:11 EC_number:5.3.1.4 desc:Escherichia coli RS218combinedNCBI	scaffold_4	SCBcol-6.gbk		186422	187924		L-arabinose isomerase (EC 5.3.1.4)	desc:Escherichia Coli SCBcol-6A EC_number:5.3.1.4 transl_table:11	99.14
combinedRS218NCBI.1	RS218_NCBI.gbk		63552	65054		L-arabinose isomerase (EC 5.3.1.4)	transl_table:11 EC_number:5.3.1.4 desc:Escherichia coli RS218combinedNCBI	scaffold_28	SCBcol-1.gbk		53942	55444		L-arabinose isomerase (EC 5.3.1.4)	EC_number:5.3.1.4 desc:Escherichia Coli SCBcol-1 transl_table:11	95.74
combinedRS218NCBI.1	RS218_NCBI.gbk		63552	65054		L-arabinose isomerase (EC 5.3.1.4)	transl_table:11 EC_number:5.3.1.4 desc:Escherichia coli RS218combinedNCBI	gi|636871230|gb|JMKH01000074.1|	SCB34_.gbk		168223	169725		L-arabinose isomerase (EC 5.3.1.4)	EC_number:5.3.1.4 desc:Escherichia coli SCB34 transl_table:11	98.87
combinedRS218NCBI.1	RS218_NCBI.gbk		63552	65054		L-arabinose isomerase (EC 5.3.1.4)	transl_table:11 EC_number:5.3.1.4 desc:Escherichia coli RS218combinedNCBI	scaffold_2	SCB29.gbk		153920	155422		L-arabinose isomerase (EC 5.3.1.4)	EC_number:5.3.1.4 desc:Escherichia Coli SCB29 transl_table:11	95.81
combinedRS218NCBI.1	RS218_NCBI.gbk		63552	65054		L-arabinose isomerase (EC 5.3.1.4)	transl_table:11 EC_number:5.3.1.4 desc:Escherichia coli RS218combinedNCBI	combinedRS218NCBI.1	RS218_NCBI.gbk		63552	65054		L-arabinose isomerase (EC 5.3.1.4)	desc:Escherichia coli RS218combinedNCBI EC_number:5.3.1.4 transl_table:11	100
combinedRS218NCBI.1	RS218_NCBI.gbk		63552	65054		L-arabinose isomerase (EC 5.3.1.4)	transl_table:11 EC_number:5.3.1.4 desc:Escherichia coli RS218combinedNCBI	scaffold_12	SCBcol-5.gbk		60115	61617		L-arabinose isomerase (EC 5.3.1.4)	desc:Escherichia Coli SCBcol-5 EC_number:5.3.1.4 transl_table:11	98.67
combinedRS218NCBI.1	RS218_NCBI.gbk		63552	65054		L-arabinose isomerase (EC 5.3.1.4)	transl_table:11 EC_number:5.3.1.4 desc:Escherichia coli RS218combinedNCBI	scaffold_4	SCB12.gbk		105309	106811		L-arabinose isomerase (EC 5.3.1.4)	transl_table:11 desc:Escherichia coli SCB12 EC_number:5.3.1.4	100
combinedRS218NCBI.1	RS218_NCBI.gbk		63552	65054		L-arabinose isomerase (EC 5.3.1.4)	transl_table:11 EC_number:5.3.1.4 desc:Escherichia coli RS218combinedNCBI	scaffold_4	SCBcol-4.gbk		157124	158626		L-arabinose isomerase (EC 5.3.1.4)	transl_table:11 EC_number:5.3.1.4 desc:Escherichia Coli SCBcol-4	95.61
combinedRS218NCBI.1	RS218_NCBI.gbk		63552	65054		L-arabinose isomerase (EC 5.3.1.4)	transl_table:11 EC_number:5.3.1.4 desc:Escherichia coli RS218combinedNCBI	scaffold_20	SCB5.gbk		16477	17979		L-arabinose isomerase (EC 5.3.1.4)	transl_table:11 desc:Escherichia Coli SCB5 EC_number:5.3.1.4	95.81
combinedRS218NCBI.1	RS218_NCBI.gbk		65065	66765		Ribulokinase (EC 2.7.1.16)	transl_table:11 EC_number:2.7.1.16 desc:Escherichia coli RS218combinedNCBI	scaffold_20	SCB5.gbk		14766	16466		Ribulokinase (EC 2.7.1.16)	EC_number:2.7.1.16 desc:Escherichia Coli SCB5 transl_table:11	97.65
combinedRS218NCBI.1	RS218_NCBI.gbk		65065	66765		Ribulokinase (EC 2.7.1.16)	transl_table:11 EC_number:2.7.1.16 desc:Escherichia coli RS218combinedNCBI	scaffold_5	SCBcol-3.gbk		153408	155108		Ribulokinase (EC 2.7.1.16)	desc:Unknown Coli SCBcol-3 EC_number:2.7.1.16 transl_table:11	97.53
combinedRS218NCBI.1	RS218_NCBI.gbk		65065	66765		Ribulokinase (EC 2.7.1.16)	transl_table:11 EC_number:2.7.1.16 desc:Escherichia coli RS218combinedNCBI	scaffold_4	SCBcol-4.gbk		155413	157113		Ribulokinase (EC 2.7.1.16)	transl_table:11 desc:Escherichia Coli SCBcol-4 EC_number:2.7.1.16	97.94
combinedRS218NCBI.1	RS218_NCBI.gbk		65065	66765		Ribulokinase (EC 2.7.1.16)	transl_table:11 EC_number:2.7.1.16 desc:Escherichia coli RS218combinedNCBI	scaffold_5	SCB58.gbk		58404	60104		Ribulokinase (EC 2.7.1.16)	transl_table:11 EC_number:2.7.1.16 desc:Escherichia Coli SCB58	97.41
combinedRS218NCBI.1	RS218_NCBI.gbk		65065	66765		Ribulokinase (EC 2.7.1.16)	transl_table:11 EC_number:2.7.1.16 desc:Escherichia coli RS218combinedNCBI	scaffold_12	SCBcol-5.gbk		58404	60104		Ribulokinase (EC 2.7.1.16)	transl_table:11 desc:Escherichia Coli SCBcol-5 EC_number:2.7.1.16	97.3
combinedRS218NCBI.1	RS218_NCBI.gbk		65065	66765		Ribulokinase (EC 2.7.1.16)	transl_table:11 EC_number:2.7.1.16 desc:Escherichia coli RS218combinedNCBI	scaffold_4	SCBcol-6.gbk		187935	189635		Ribulokinase (EC 2.7.1.16)	EC_number:2.7.1.16 desc:Escherichia Coli SCBcol-6A transl_table:11	97.47
combinedRS218NCBI.1	RS218_NCBI.gbk		65065	66765		Ribulokinase (EC 2.7.1.16)	transl_table:11 EC_number:2.7.1.16 desc:Escherichia coli RS218combinedNCBI	scaffold_2	SCB29.gbk		152209	153909		Ribulokinase (EC 2.7.1.16)	desc:Escherichia Coli SCB29 EC_number:2.7.1.16 transl_table:11	97.65
combinedRS218NCBI.1	RS218_NCBI.gbk		65065	66765		Ribulokinase (EC 2.7.1.16)	transl_table:11 EC_number:2.7.1.16 desc:Escherichia coli RS218combinedNCBI	scaffold_9	SCBcol-2.gbk		151770	153470		Ribulokinase (EC 2.7.1.16)	transl_table:11 desc:Escherichia Coli SCBcol-2 EC_number:2.7.1.16	98.12
combinedRS218NCBI.1	RS218_NCBI.gbk		65065	66765		Ribulokinase (EC 2.7.1.16)	transl_table:11 EC_number:2.7.1.16 desc:Escherichia coli RS218combinedNCBI	gi|636871230|gb|JMKH01000074.1|	SCB34_.gbk		166512	168212		Ribulokinase (EC 2.7.1.16)	desc:Escherichia coli SCB34 EC_number:2.7.1.16 transl_table:11	97.41
combinedRS218NCBI.1	RS218_NCBI.gbk		65065	66765		Ribulokinase (EC 2.7.1.16)	transl_table:11 EC_number:2.7.1.16 desc:Escherichia coli RS218combinedNCBI	scaffold_4	SCB12.gbk		106822	108522		Ribulokinase (EC 2.7.1.16)	EC_number:2.7.1.16 desc:Escherichia coli SCB12 transl_table:11	100
combinedRS218NCBI.1	RS218_NCBI.gbk		65065	66765		Ribulokinase (EC 2.7.1.16)	transl_table:11 EC_number:2.7.1.16 desc:Escherichia coli RS218combinedNCBI	combinedRS218NCBI.1	RS218_NCBI.gbk		65065	66765		Ribulokinase (EC 2.7.1.16)	EC_number:2.7.1.16 desc:Escherichia coli RS218combinedNCBI transl_table:11	100
combinedRS218NCBI.1	RS218_NCBI.gbk		65065	66765		Ribulokinase (EC 2.7.1.16)	transl_table:11 EC_number:2.7.1.16 desc:Escherichia coli RS218combinedNCBI	scaffold_28	SCBcol-1.gbk		55455	57155		Ribulokinase (EC 2.7.1.16)	transl_table:11 EC_number:2.7.1.16 desc:Escherichia Coli SCBcol-1	97.94
combinedRS218NCBI.1	RS218_NCBI.gbk		67104	67949		Arabinose operon regulatory protein AraC	transl_table:11 desc:Escherichia coli RS218combinedNCBI	scaffold_12	SCBcol-5.gbk		57220	58065		Arabinose operon regulatory protein AraC	transl_table:11 desc:Escherichia Coli SCBcol-5	98.35
combinedRS218NCBI.1	RS218_NCBI.gbk		67104	67949		Arabinose operon regulatory protein AraC	transl_table:11 desc:Escherichia coli RS218combinedNCBI	scaffold_2	SCB29.gbk		150992	151921		Arabinose operon regulatory protein AraC	desc:Escherichia Coli SCB29 transl_table:11	97.1
combinedRS218NCBI.1	RS218_NCBI.gbk		67104	67949		Arabinose operon regulatory protein AraC	transl_table:11 desc:Escherichia coli RS218combinedNCBI	scaffold_20	SCB5.gbk		13549	14478		Arabinose operon regulatory protein AraC	desc:Escherichia Coli SCB5 transl_table:11	97.1
combinedRS218NCBI.1	RS218_NCBI.gbk		67104	67949		Arabinose operon regulatory protein AraC	transl_table:11 desc:Escherichia coli RS218combinedNCBI	combinedRS218NCBI.1	RS218_NCBI.gbk		67104	67949		Arabinose operon regulatory protein AraC	desc:Escherichia coli RS218combinedNCBI transl_table:11	100
combinedRS218NCBI.1	RS218_NCBI.gbk		67104	67949		Arabinose operon regulatory protein AraC	transl_table:11 desc:Escherichia coli RS218combinedNCBI	scaffold_4	SCBcol-4.gbk		154196	155083		Arabinose operon regulatory protein AraC	desc:Escherichia Coli SCBcol-4 transl_table:11	97.46
combinedRS218NCBI.1	RS218_NCBI.gbk		67104	67949		Arabinose operon regulatory protein AraC	transl_table:11 desc:Escherichia coli RS218combinedNCBI	scaffold_9	SCBcol-2.gbk		150553	151482		Arabinose operon regulatory protein AraC	desc:Escherichia Coli SCBcol-2 transl_table:11	96.83
combinedRS218NCBI.1	RS218_NCBI.gbk		67104	67949		Arabinose operon regulatory protein AraC	transl_table:11 desc:Escherichia coli RS218combinedNCBI	scaffold_4	SCB12.gbk		108810	109706		Arabinose operon regulatory protein AraC	desc:Escherichia coli SCB12 transl_table:11	100
combinedRS218NCBI.1	RS218_NCBI.gbk		67104	67949		Arabinose operon regulatory protein AraC	transl_table:11 desc:Escherichia coli RS218combinedNCBI	scaffold_28	SCBcol-1.gbk		57443	58372		Arabinose operon regulatory protein AraC	desc:Escherichia Coli SCBcol-1 transl_table:11	97.08
combinedRS218NCBI.1	RS218_NCBI.gbk		67104	67949		Arabinose operon regulatory protein AraC	transl_table:11 desc:Escherichia coli RS218combinedNCBI	scaffold_4	SCBcol-6.gbk		189923	190819		Arabinose operon regulatory protein AraC	transl_table:11 desc:Escherichia Coli SCBcol-6A	99.05
combinedRS218NCBI.1	RS218_NCBI.gbk		67104	67949		Arabinose operon regulatory protein AraC	transl_table:11 desc:Escherichia coli RS218combinedNCBI	scaffold_5	SCBcol-3.gbk		152191	153120		Arabinose operon regulatory protein AraC	transl_table:11 desc:Unknown Coli SCBcol-3	97.03
combinedRS218NCBI.1	RS218_NCBI.gbk		67104	67949		Arabinose operon regulatory protein AraC	transl_table:11 desc:Escherichia coli RS218combinedNCBI	scaffold_5	SCB58.gbk		57220	58065		Arabinose operon regulatory protein AraC	desc:Escherichia Coli SCB58 transl_table:11	98.46
combinedRS218NCBI.1	RS218_NCBI.gbk		67104	67949		Arabinose operon regulatory protein AraC	transl_table:11 desc:Escherichia coli RS218combinedNCBI	gi|636871230|gb|JMKH01000074.1|	SCB34_.gbk		165328	166173		Arabinose operon regulatory protein AraC	desc:Escherichia coli SCB34 transl_table:11	98.46
combinedRS218NCBI.1	RS218_NCBI.gbk		68214	68336		Mobile element protein	desc:Escherichia coli RS218combinedNCBI transl_table:11	combinedRS218NCBI.1	RS218_NCBI.gbk		68214	68336		Mobile element protein	transl_table:11 desc:Escherichia coli RS218combinedNCBI	100
combinedRS218NCBI.1	RS218_NCBI.gbk		68214	68336		Mobile element protein	desc:Escherichia coli RS218combinedNCBI transl_table:11	scaffold_4	SCB12.gbk		109971	110093		Mobile element protein	desc:Escherichia coli SCB12 transl_table:11	100
combinedRS218NCBI.1	RS218_NCBI.gbk		68214	68336		Mobile element protein	desc:Escherichia coli RS218combinedNCBI transl_table:11	scaffold_4	SCBcol-6.gbk		191084	191206		Mobile element protein	transl_table:11 desc:Escherichia Coli SCBcol-6A	99.19
combinedRS218NCBI.1	RS218_NCBI.gbk		68464	69312		hypothetical protein	desc:Escherichia coli RS218combinedNCBI transl_table:11	scaffold_4	SCBcol-6.gbk		191334	192182		hypothetical protein	desc:Escherichia Coli SCBcol-6A transl_table:11	99.88
combinedRS218NCBI.1	RS218_NCBI.gbk		68464	69312		hypothetical protein	desc:Escherichia coli RS218combinedNCBI transl_table:11	combinedRS218NCBI.1	RS218_NCBI.gbk		68464	69312		hypothetical protein	transl_table:11 desc:Escherichia coli RS218combinedNCBI	100
combinedRS218NCBI.1	RS218_NCBI.gbk		68464	69312		hypothetical protein	desc:Escherichia coli RS218combinedNCBI transl_table:11	scaffold_4	SCB12.gbk		110221	110829		hypothetical protein	desc:Escherichia coli SCB12 transl_table:11	99.84
combinedRS218NCBI.1	RS218_NCBI.gbk		69319	69741		FIG00641699: hypothetical protein	desc:Escherichia coli RS218combinedNCBI transl_table:11	combinedRS218NCBI.1	RS218_NCBI.gbk		69319	69741		FIG00641699: hypothetical protein	transl_table:11 desc:Escherichia coli RS218combinedNCBI	100
combinedRS218NCBI.1	RS218_NCBI.gbk		69319	69741		FIG00641699: hypothetical protein	desc:Escherichia coli RS218combinedNCBI transl_table:11	scaffold_4	SCB12.gbk		111075	111497		FIG00641699: hypothetical protein	transl_table:11 desc:Escherichia coli SCB12	100
combinedRS218NCBI.1	RS218_NCBI.gbk		69319	69741		FIG00641699: hypothetical protein	desc:Escherichia coli RS218combinedNCBI transl_table:11	scaffold_4	SCBcol-6.gbk		192189	192611		FIG00641699: hypothetical protein	desc:Escherichia Coli SCBcol-6A transl_table:11	99.76
combinedRS218NCBI.1	RS218_NCBI.gbk		69896	70660		DedA family inner membrane protein YabI	desc:Escherichia coli RS218combinedNCBI transl_table:11	scaffold_2	SCB29.gbk		150142	150906		DedA family inner membrane protein YabI	desc:Escherichia Coli SCB29 transl_table:11	94.25
combinedRS218NCBI.1	RS218_NCBI.gbk		69896	70660		DedA family inner membrane protein YabI	desc:Escherichia coli RS218combinedNCBI transl_table:11	scaffold_5	SCBcol-3.gbk		151341	152105		DedA family inner membrane protein YabI	desc:Unknown Coli SCBcol-3 transl_table:11	96.6
combinedRS218NCBI.1	RS218_NCBI.gbk		69896	70660		DedA family inner membrane protein YabI	desc:Escherichia coli RS218combinedNCBI transl_table:11	scaffold_20	SCB5.gbk		12699	13463		DedA family inner membrane protein YabI	transl_table:11 desc:Escherichia Coli SCB5	94.25
combinedRS218NCBI.1	RS218_NCBI.gbk		69896	70660		DedA family inner membrane protein YabI	desc:Escherichia coli RS218combinedNCBI transl_table:11	gi|636871230|gb|JMKH01000074.1|	SCB34_.gbk		158984	159748		DedA family inner membrane protein YabI	desc:Escherichia coli SCB34 transl_table:11	96.6
combinedRS218NCBI.1	RS218_NCBI.gbk		69896	70660		DedA family inner membrane protein YabI	desc:Escherichia coli RS218combinedNCBI transl_table:11	scaffold_28	SCBcol-1.gbk		58458	59222		DedA family inner membrane protein YabI	desc:Escherichia Coli SCBcol-1 transl_table:11	95.29
combinedRS218NCBI.1	RS218_NCBI.gbk		69896	70660		DedA family inner membrane protein YabI	desc:Escherichia coli RS218combinedNCBI transl_table:11	scaffold_9	SCBcol-2.gbk		149703	150467		DedA family inner membrane protein YabI	transl_table:11 desc:Escherichia Coli SCBcol-2	94.38
combinedRS218NCBI.1	RS218_NCBI.gbk		69896	70660		DedA family inner membrane protein YabI	desc:Escherichia coli RS218combinedNCBI transl_table:11	combinedRS218NCBI.1	RS218_NCBI.gbk		69896	70660		DedA family inner membrane protein YabI	transl_table:11 desc:Escherichia coli RS218combinedNCBI	100
combinedRS218NCBI.1	RS218_NCBI.gbk		69896	70660		DedA family inner membrane protein YabI	desc:Escherichia coli RS218combinedNCBI transl_table:11	scaffold_12	SCBcol-5.gbk		50876	51640		DedA family inner membrane protein YabI	desc:Escherichia Coli SCBcol-5 transl_table:11	96.21
combinedRS218NCBI.1	RS218_NCBI.gbk		69896	70660		DedA family inner membrane protein YabI	desc:Escherichia coli RS218combinedNCBI transl_table:11	scaffold_4	SCBcol-4.gbk		153346	154110		DedA family inner membrane protein YabI	transl_table:11 desc:Escherichia Coli SCBcol-4	95.56
combinedRS218NCBI.1	RS218_NCBI.gbk		69896	70660		DedA family inner membrane protein YabI	desc:Escherichia coli RS218combinedNCBI transl_table:11	scaffold_4	SCB12.gbk		111652	112416		DedA family inner membrane protein YabI	transl_table:11 desc:Escherichia coli SCB12	100
combinedRS218NCBI.1	RS218_NCBI.gbk		69896	70660		DedA family inner membrane protein YabI	desc:Escherichia coli RS218combinedNCBI transl_table:11	scaffold_4	SCBcol-6.gbk		192766	193530		DedA family inner membrane protein YabI	transl_table:11 desc:Escherichia Coli SCBcol-6A	99.61
combinedRS218NCBI.1	RS218_NCBI.gbk		69896	70660		DedA family inner membrane protein YabI	desc:Escherichia coli RS218combinedNCBI transl_table:11	scaffold_5	SCB58.gbk		50876	51640		DedA family inner membrane protein YabI	transl_table:11 desc:Escherichia Coli SCB58	96.6
combinedRS218NCBI.1	RS218_NCBI.gbk		70774	71472		Thiamin ABC transporter; ATPase component	transl_table:11 desc:Escherichia coli RS218combinedNCBI	scaffold_9	SCBcol-2.gbk		148923	149621		Thiamin ABC transporter; ATPase component	transl_table:11 desc:Escherichia Coli SCBcol-2	94.42
combinedRS218NCBI.1	RS218_NCBI.gbk		70774	71472		Thiamin ABC transporter; ATPase component	transl_table:11 desc:Escherichia coli RS218combinedNCBI	scaffold_4	SCBcol-6.gbk		193644	194342		Thiamin ABC transporter; ATPase component	transl_table:11 desc:Escherichia Coli SCBcol-6A	94.39
combinedRS218NCBI.1	RS218_NCBI.gbk		70774	71472		Thiamin ABC transporter; ATPase component	transl_table:11 desc:Escherichia coli RS218combinedNCBI	scaffold_28	SCBcol-1.gbk		59303	60001		Thiamin ABC transporter; ATPase component	desc:Escherichia Coli SCBcol-1 transl_table:11	94.13
combinedRS218NCBI.1	RS218_NCBI.gbk		70774	71472		Thiamin ABC transporter; ATPase component	transl_table:11 desc:Escherichia coli RS218combinedNCBI	scaffold_5	SCB58.gbk		50064	50762		Thiamin ABC transporter; ATPase component	desc:Escherichia Coli SCB58 transl_table:11	98.43
combinedRS218NCBI.1	RS218_NCBI.gbk		70774	71472		Thiamin ABC transporter; ATPase component	transl_table:11 desc:Escherichia coli RS218combinedNCBI	scaffold_4	SCBcol-4.gbk		152534	153232		Thiamin ABC transporter; ATPase component	transl_table:11 desc:Escherichia Coli SCBcol-4	95.08
combinedRS218NCBI.1	RS218_NCBI.gbk		70774	71472		Thiamin ABC transporter; ATPase component	transl_table:11 desc:Escherichia coli RS218combinedNCBI	scaffold_20	SCB5.gbk		11887	12585		Thiamin ABC transporter; ATPase component	transl_table:11 desc:Escherichia Coli SCB5	93.34
combinedRS218NCBI.1	RS218_NCBI.gbk		70774	71472		Thiamin ABC transporter; ATPase component	transl_table:11 desc:Escherichia coli RS218combinedNCBI	scaffold_2	SCB29.gbk		149330	150028		Thiamin ABC transporter; ATPase component	desc:Escherichia Coli SCB29 transl_table:11	93.34
combinedRS218NCBI.1	RS218_NCBI.gbk		70774	71472		Thiamin ABC transporter; ATPase component	transl_table:11 desc:Escherichia coli RS218combinedNCBI	gi|636871230|gb|JMKH01000074.1|	SCB34_.gbk		158172	158870		Thiamin ABC transporter; ATPase component	transl_table:11 desc:Escherichia coli SCB34	98.43
combinedRS218NCBI.1	RS218_NCBI.gbk		70774	71472		Thiamin ABC transporter; ATPase component	transl_table:11 desc:Escherichia coli RS218combinedNCBI	scaffold_12	SCBcol-5.gbk		50064	50762		Thiamin ABC transporter; ATPase component	transl_table:11 desc:Escherichia Coli SCBcol-5	98
combinedRS218NCBI.1	RS218_NCBI.gbk		70774	71472		Thiamin ABC transporter; ATPase component	transl_table:11 desc:Escherichia coli RS218combinedNCBI	scaffold_4	SCB12.gbk		112530	113228		Thiamin ABC transporter; ATPase component	transl_table:11 desc:Escherichia coli SCB12	100
combinedRS218NCBI.1	RS218_NCBI.gbk		70774	71472		Thiamin ABC transporter; ATPase component	transl_table:11 desc:Escherichia coli RS218combinedNCBI	scaffold_5	SCBcol-3.gbk		150529	151227		Thiamin ABC transporter; ATPase component	transl_table:11 desc:Unknown Coli SCBcol-3	93.92
combinedRS218NCBI.1	RS218_NCBI.gbk		70774	71472		Thiamin ABC transporter; ATPase component	transl_table:11 desc:Escherichia coli RS218combinedNCBI	combinedRS218NCBI.1	RS218_NCBI.gbk		70774	71472		Thiamin ABC transporter; ATPase component	desc:Escherichia coli RS218combinedNCBI transl_table:11	100
combinedRS218NCBI.1	RS218_NCBI.gbk		71456	73066		Thiamin ABC transporter; transmembrane component	desc:Escherichia coli RS218combinedNCBI transl_table:11	scaffold_5	SCBcol-3.gbk		148935	150545		Thiamin ABC transporter; transmembrane component	transl_table:11 desc:Unknown Coli SCBcol-3	96.34
combinedRS218NCBI.1	RS218_NCBI.gbk		71456	73066		Thiamin ABC transporter; transmembrane component	desc:Escherichia coli RS218combinedNCBI transl_table:11	scaffold_4	SCB12.gbk		113212	114822		Thiamin ABC transporter; transmembrane component	desc:Escherichia coli SCB12 transl_table:11	100
combinedRS218NCBI.1	RS218_NCBI.gbk		71456	73066		Thiamin ABC transporter; transmembrane component	desc:Escherichia coli RS218combinedNCBI transl_table:11	gi|636871230|gb|JMKH01000074.1|	SCB34_.gbk		156578	158188		Thiamin ABC transporter; transmembrane component	desc:Escherichia coli SCB34 transl_table:11	98.51
combinedRS218NCBI.1	RS218_NCBI.gbk		71456	73066		Thiamin ABC transporter; transmembrane component	desc:Escherichia coli RS218combinedNCBI transl_table:11	scaffold_5	SCB58.gbk		48470	50080		Thiamin ABC transporter; transmembrane component	desc:Escherichia Coli SCB58 transl_table:11	98.51
combinedRS218NCBI.1	RS218_NCBI.gbk		71456	73066		Thiamin ABC transporter; transmembrane component	desc:Escherichia coli RS218combinedNCBI transl_table:11	combinedRS218NCBI.1	RS218_NCBI.gbk		71456	73066		Thiamin ABC transporter; transmembrane component	transl_table:11 desc:Escherichia coli RS218combinedNCBI	100
combinedRS218NCBI.1	RS218_NCBI.gbk		71456	73066		Thiamin ABC transporter; transmembrane component	desc:Escherichia coli RS218combinedNCBI transl_table:11	scaffold_20	SCB5.gbk		10293	11903		Thiamin ABC transporter; transmembrane component	desc:Escherichia Coli SCB5 transl_table:11	95.41
combinedRS218NCBI.1	RS218_NCBI.gbk		71456	73066		Thiamin ABC transporter; transmembrane component	desc:Escherichia coli RS218combinedNCBI transl_table:11	scaffold_4	SCBcol-4.gbk		150940	152550		Thiamin ABC transporter; transmembrane component	transl_table:11 desc:Escherichia Coli SCBcol-4	95.97
combinedRS218NCBI.1	RS218_NCBI.gbk		71456	73066		Thiamin ABC transporter; transmembrane component	desc:Escherichia coli RS218combinedNCBI transl_table:11	scaffold_2	SCB29.gbk		147736	149346		Thiamin ABC transporter; transmembrane component	transl_table:11 desc:Escherichia Coli SCB29	95.41
combinedRS218NCBI.1	RS218_NCBI.gbk		71456	73066		Thiamin ABC transporter; transmembrane component	desc:Escherichia coli RS218combinedNCBI transl_table:11	scaffold_28	SCBcol-1.gbk		59985	61595		Thiamin ABC transporter; transmembrane component	transl_table:11 desc:Escherichia Coli SCBcol-1	94.97
combinedRS218NCBI.1	RS218_NCBI.gbk		71456	73066		Thiamin ABC transporter; transmembrane component	desc:Escherichia coli RS218combinedNCBI transl_table:11	scaffold_12	SCBcol-5.gbk		48470	50080		Thiamin ABC transporter; transmembrane component	desc:Escherichia Coli SCBcol-5 transl_table:11	98.51
combinedRS218NCBI.1	RS218_NCBI.gbk		71456	73066		Thiamin ABC transporter; transmembrane component	desc:Escherichia coli RS218combinedNCBI transl_table:11	scaffold_9	SCBcol-2.gbk		147329	148939		Thiamin ABC transporter; transmembrane component	transl_table:11 desc:Escherichia Coli SCBcol-2	95.34
combinedRS218NCBI.1	RS218_NCBI.gbk		71456	73066		Thiamin ABC transporter; transmembrane component	desc:Escherichia coli RS218combinedNCBI transl_table:11	scaffold_4	SCBcol-6.gbk		194326	195936		Thiamin ABC transporter; transmembrane component	desc:Escherichia Coli SCBcol-6A transl_table:11	97.89
combinedRS218NCBI.1	RS218_NCBI.gbk		73042	74025		Thiamin ABC transporter; substrate-binding component	desc:Escherichia coli RS218combinedNCBI transl_table:11	scaffold_4	SCB12.gbk		114798	115781		Thiamin ABC transporter; substrate-binding component	transl_table:11 desc:Escherichia coli SCB12	100
combinedRS218NCBI.1	RS218_NCBI.gbk		73042	74025		Thiamin ABC transporter; substrate-binding component	desc:Escherichia coli RS218combinedNCBI transl_table:11	scaffold_9	SCBcol-2.gbk		146370	147353		Thiamin ABC transporter; substrate-binding component	desc:Escherichia Coli SCBcol-2 transl_table:11	93.9
combinedRS218NCBI.1	RS218_NCBI.gbk		73042	74025		Thiamin ABC transporter; substrate-binding component	desc:Escherichia coli RS218combinedNCBI transl_table:11	combinedRS218NCBI.1	RS218_NCBI.gbk		73042	74025		Thiamin ABC transporter; substrate-binding component	desc:Escherichia coli RS218combinedNCBI transl_table:11	100
combinedRS218NCBI.1	RS218_NCBI.gbk		73042	74025		Thiamin ABC transporter; substrate-binding component	desc:Escherichia coli RS218combinedNCBI transl_table:11	scaffold_4	SCBcol-4.gbk		149981	150964		Thiamin ABC transporter; substrate-binding component	desc:Escherichia Coli SCBcol-4 transl_table:11	93.9
combinedRS218NCBI.1	RS218_NCBI.gbk		73042	74025		Thiamin ABC transporter; substrate-binding component	desc:Escherichia coli RS218combinedNCBI transl_table:11	scaffold_20	SCB5.gbk		9334	10317		Thiamin ABC transporter; substrate-binding component	transl_table:11 desc:Escherichia Coli SCB5	94.21
combinedRS218NCBI.1	RS218_NCBI.gbk		73042	74025		Thiamin ABC transporter; substrate-binding component	desc:Escherichia coli RS218combinedNCBI transl_table:11	scaffold_4	SCBcol-6.gbk		195912	196895		Thiamin ABC transporter; substrate-binding component	desc:Escherichia Coli SCBcol-6A transl_table:11	99.39
combinedRS218NCBI.1	RS218_NCBI.gbk		73042	74025		Thiamin ABC transporter; substrate-binding component	desc:Escherichia coli RS218combinedNCBI transl_table:11	scaffold_5	SCB58.gbk		47511	48494		Thiamin ABC transporter; substrate-binding component	transl_table:11 desc:Escherichia Coli SCB58	96.44
combinedRS218NCBI.1	RS218_NCBI.gbk		73042	74025		Thiamin ABC transporter; substrate-binding component	desc:Escherichia coli RS218combinedNCBI transl_table:11	scaffold_28	SCBcol-1.gbk		61571	62554		Thiamin ABC transporter; substrate-binding component	desc:Escherichia Coli SCBcol-1 transl_table:11	93.7
combinedRS218NCBI.1	RS218_NCBI.gbk		73042	74025		Thiamin ABC transporter; substrate-binding component	desc:Escherichia coli RS218combinedNCBI transl_table:11	gi|636871230|gb|JMKH01000074.1|	SCB34_.gbk		155619	156602		Thiamin ABC transporter; substrate-binding component	desc:Escherichia coli SCB34 transl_table:11	96.44
combinedRS218NCBI.1	RS218_NCBI.gbk		73042	74025		Thiamin ABC transporter; substrate-binding component	desc:Escherichia coli RS218combinedNCBI transl_table:11	scaffold_2	SCB29.gbk		146777	147760		Thiamin ABC transporter; substrate-binding component	desc:Escherichia Coli SCB29 transl_table:11	94.21
combinedRS218NCBI.1	RS218_NCBI.gbk		73042	74025		Thiamin ABC transporter; substrate-binding component	desc:Escherichia coli RS218combinedNCBI transl_table:11	scaffold_12	SCBcol-5.gbk		47511	48494		Thiamin ABC transporter; substrate-binding component	transl_table:11 desc:Escherichia Coli SCBcol-5	96.44
combinedRS218NCBI.1	RS218_NCBI.gbk		73042	74025		Thiamin ABC transporter; substrate-binding component	desc:Escherichia coli RS218combinedNCBI transl_table:11	scaffold_5	SCBcol-3.gbk		147976	148959		Thiamin ABC transporter; substrate-binding component	transl_table:11 desc:Unknown Coli SCBcol-3	94.72
combinedRS218NCBI.1	RS218_NCBI.gbk		74069	74188		putative lipoprotein	desc:Escherichia coli RS218combinedNCBI transl_table:11	scaffold_20	SCB5.gbk		9171	9290		putative lipoprotein	transl_table:11 desc:Escherichia Coli SCB5	99.17
combinedRS218NCBI.1	RS218_NCBI.gbk		74069	74188		putative lipoprotein	desc:Escherichia coli RS218combinedNCBI transl_table:11	gi|636871230|gb|JMKH01000074.1|	SCB34_.gbk		155456	155575		putative lipoprotein	transl_table:11 desc:Escherichia coli SCB34	100
combinedRS218NCBI.1	RS218_NCBI.gbk		74069	74188		putative lipoprotein	desc:Escherichia coli RS218combinedNCBI transl_table:11	scaffold_5	SCB58.gbk		47348	47467		putative lipoprotein	desc:Escherichia Coli SCB58 transl_table:11	100
combinedRS218NCBI.1	RS218_NCBI.gbk		74069	74188		putative lipoprotein	desc:Escherichia coli RS218combinedNCBI transl_table:11	scaffold_12	SCBcol-5.gbk		47348	47467		putative lipoprotein	desc:Escherichia Coli SCBcol-5 transl_table:11	100
combinedRS218NCBI.1	RS218_NCBI.gbk		74069	74188		putative lipoprotein	desc:Escherichia coli RS218combinedNCBI transl_table:11	scaffold_28	SCBcol-1.gbk		62598	62717		putative lipoprotein	desc:Escherichia Coli SCBcol-1 transl_table:11	99.17
combinedRS218NCBI.1	RS218_NCBI.gbk		74069	74188		putative lipoprotein	desc:Escherichia coli RS218combinedNCBI transl_table:11	combinedRS218NCBI.1	RS218_NCBI.gbk		74069	74188		putative lipoprotein	transl_table:11 desc:Escherichia coli RS218combinedNCBI	100
combinedRS218NCBI.1	RS218_NCBI.gbk		74069	74188		putative lipoprotein	desc:Escherichia coli RS218combinedNCBI transl_table:11	scaffold_4	SCB12.gbk		115825	115944		putative lipoprotein	desc:Escherichia coli SCB12 transl_table:11	100
combinedRS218NCBI.1	RS218_NCBI.gbk		74069	74188		putative lipoprotein	desc:Escherichia coli RS218combinedNCBI transl_table:11	scaffold_4	SCBcol-6.gbk		196939	197058		putative lipoprotein	desc:Escherichia Coli SCBcol-6A transl_table:11	99.17
combinedRS218NCBI.1	RS218_NCBI.gbk		74189	75844		SgrR; sugar-phosphate stress; transcriptional activator of SgrS small RNA	transl_table:11 desc:Escherichia coli RS218combinedNCBI	scaffold_9	SCBcol-2.gbk		143520	145178		SgrR; sugar-phosphate stress; transcriptional activator of SgrS small RNA	transl_table:11 desc:Escherichia Coli SCBcol-2	94.92
combinedRS218NCBI.1	RS218_NCBI.gbk		74189	75844		SgrR; sugar-phosphate stress; transcriptional activator of SgrS small RNA	transl_table:11 desc:Escherichia coli RS218combinedNCBI	scaffold_4	SCBcol-4.gbk		146651	148309		SgrR; sugar-phosphate stress; transcriptional activator of SgrS small RNA	transl_table:11 desc:Escherichia Coli SCBcol-4	97.4
combinedRS218NCBI.1	RS218_NCBI.gbk		74189	75844		SgrR; sugar-phosphate stress; transcriptional activator of SgrS small RNA	transl_table:11 desc:Escherichia coli RS218combinedNCBI	scaffold_4	SCBcol-6.gbk		197059	198714		SgrR; sugar-phosphate stress; transcriptional activator of SgrS small RNA	transl_table:11 desc:Escherichia Coli SCBcol-6A	96.86
combinedRS218NCBI.1	RS218_NCBI.gbk		74189	75844		SgrR; sugar-phosphate stress; transcriptional activator of SgrS small RNA	transl_table:11 desc:Escherichia coli RS218combinedNCBI	scaffold_4	SCB12.gbk		115945	117600		SgrR; sugar-phosphate stress; transcriptional activator of SgrS small RNA	transl_table:11 desc:Escherichia coli SCB12	100
combinedRS218NCBI.1	RS218_NCBI.gbk		74189	75844		SgrR; sugar-phosphate stress; transcriptional activator of SgrS small RNA	transl_table:11 desc:Escherichia coli RS218combinedNCBI	scaffold_20	SCB5.gbk		5972	7630		SgrR; sugar-phosphate stress; transcriptional activator of SgrS small RNA	transl_table:11 desc:Escherichia Coli SCB5	95.89
combinedRS218NCBI.1	RS218_NCBI.gbk		74189	75844		SgrR; sugar-phosphate stress; transcriptional activator of SgrS small RNA	transl_table:11 desc:Escherichia coli RS218combinedNCBI	scaffold_2	SCB29.gbk		143415	145073		SgrR; sugar-phosphate stress; transcriptional activator of SgrS small RNA	desc:Escherichia Coli SCB29 transl_table:11	95.89
combinedRS218NCBI.1	RS218_NCBI.gbk		74189	75844		SgrR; sugar-phosphate stress; transcriptional activator of SgrS small RNA	transl_table:11 desc:Escherichia coli RS218combinedNCBI	gi|636871230|gb|JMKH01000074.1|	SCB34_.gbk		153800	155455		SgrR; sugar-phosphate stress; transcriptional activator of SgrS small RNA	transl_table:11 desc:Escherichia coli SCB34	97.46
combinedRS218NCBI.1	RS218_NCBI.gbk		74189	75844		SgrR; sugar-phosphate stress; transcriptional activator of SgrS small RNA	transl_table:11 desc:Escherichia coli RS218combinedNCBI	scaffold_5	SCBcol-3.gbk		146157	147812		SgrR; sugar-phosphate stress; transcriptional activator of SgrS small RNA	desc:Unknown Coli SCBcol-3 transl_table:11	96.44
combinedRS218NCBI.1	RS218_NCBI.gbk		74189	75844		SgrR; sugar-phosphate stress; transcriptional activator of SgrS small RNA	transl_table:11 desc:Escherichia coli RS218combinedNCBI	scaffold_5	SCB58.gbk		45692	47347		SgrR; sugar-phosphate stress; transcriptional activator of SgrS small RNA	desc:Escherichia Coli SCB58 transl_table:11	97.46
combinedRS218NCBI.1	RS218_NCBI.gbk		74189	75844		SgrR; sugar-phosphate stress; transcriptional activator of SgrS small RNA	transl_table:11 desc:Escherichia coli RS218combinedNCBI	scaffold_11	SCBcol-1.gbk		143525	145183		SgrR; sugar-phosphate stress; transcriptional activator of SgrS small RNA	transl_table:11 desc:Escherichia Coli SCBcol-1	94.86
combinedRS218NCBI.1	RS218_NCBI.gbk		74189	75844		SgrR; sugar-phosphate stress; transcriptional activator of SgrS small RNA	transl_table:11 desc:Escherichia coli RS218combinedNCBI	combinedRS218NCBI.1	RS218_NCBI.gbk		74189	75844		SgrR; sugar-phosphate stress; transcriptional activator of SgrS small RNA	desc:Escherichia coli RS218combinedNCBI transl_table:11	100
combinedRS218NCBI.1	RS218_NCBI.gbk		74189	75844		SgrR; sugar-phosphate stress; transcriptional activator of SgrS small RNA	transl_table:11 desc:Escherichia coli RS218combinedNCBI	scaffold_12	SCBcol-5.gbk		45692	47347		SgrR; sugar-phosphate stress; transcriptional activator of SgrS small RNA	transl_table:11 desc:Escherichia Coli SCBcol-5	97.34
combinedRS218NCBI.1	RS218_NCBI.gbk		75933	76064		Sugar-phosphate stress protein SgrT (embedded in SgrS)	transl_table:11 desc:Escherichia coli RS218combinedNCBI	scaffold_4	SCBcol-4.gbk		146431	146562		Sugar-phosphate stress protein SgrT (embedded in SgrS)	transl_table:11 desc:Escherichia Coli SCBcol-4	99.09
combinedRS218NCBI.1	RS218_NCBI.gbk		75933	76064		Sugar-phosphate stress protein SgrT (embedded in SgrS)	transl_table:11 desc:Escherichia coli RS218combinedNCBI	scaffold_11	SCBcol-1.gbk		143305	143436		Sugar-phosphate stress protein SgrT (embedded in SgrS)	desc:Escherichia Coli SCBcol-1 transl_table:11	98.48
combinedRS218NCBI.1	RS218_NCBI.gbk		75933	76064		Sugar-phosphate stress protein SgrT (embedded in SgrS)	transl_table:11 desc:Escherichia coli RS218combinedNCBI	scaffold_5	SCBcol-3.gbk		145937	146068		Sugar-phosphate stress protein SgrT (embedded in SgrS)	desc:Unknown Coli SCBcol-3 transl_table:11	98.18
combinedRS218NCBI.1	RS218_NCBI.gbk		75933	76064		Sugar-phosphate stress protein SgrT (embedded in SgrS)	transl_table:11 desc:Escherichia coli RS218combinedNCBI	scaffold_12	SCBcol-5.gbk		45472	45603		Sugar-phosphate stress protein SgrT (embedded in SgrS)	transl_table:11 desc:Escherichia Coli SCBcol-5	97.73
combinedRS218NCBI.1	RS218_NCBI.gbk		75933	76064		Sugar-phosphate stress protein SgrT (embedded in SgrS)	transl_table:11 desc:Escherichia coli RS218combinedNCBI	scaffold_4	SCB12.gbk		117689	117820		Sugar-phosphate stress protein SgrT (embedded in SgrS)	desc:Escherichia coli SCB12 transl_table:11	100
combinedRS218NCBI.1	RS218_NCBI.gbk		75933	76064		Sugar-phosphate stress protein SgrT (embedded in SgrS)	transl_table:11 desc:Escherichia coli RS218combinedNCBI	combinedRS218NCBI.1	RS218_NCBI.gbk		75933	76064		Sugar-phosphate stress protein SgrT (embedded in SgrS)	desc:Escherichia coli RS218combinedNCBI transl_table:11	100
combinedRS218NCBI.1	RS218_NCBI.gbk		75933	76064		Sugar-phosphate stress protein SgrT (embedded in SgrS)	transl_table:11 desc:Escherichia coli RS218combinedNCBI	scaffold_9	SCBcol-2.gbk		143300	143431		Sugar-phosphate stress protein SgrT (embedded in SgrS)	transl_table:11 desc:Escherichia Coli SCBcol-2	98.48
combinedRS218NCBI.1	RS218_NCBI.gbk		75933	76064		Sugar-phosphate stress protein SgrT (embedded in SgrS)	transl_table:11 desc:Escherichia coli RS218combinedNCBI	scaffold_20	SCB5.gbk		5752	5883		Sugar-phosphate stress protein SgrT (embedded in SgrS)	transl_table:11 desc:Escherichia Coli SCB5	98.48
combinedRS218NCBI.1	RS218_NCBI.gbk		75933	76064		Sugar-phosphate stress protein SgrT (embedded in SgrS)	transl_table:11 desc:Escherichia coli RS218combinedNCBI	gi|636871230|gb|JMKH01000074.1|	SCB34_.gbk		153580	153711		Sugar-phosphate stress protein SgrT (embedded in SgrS)	desc:Escherichia coli SCB34 transl_table:11	98.48
combinedRS218NCBI.1	RS218_NCBI.gbk		75933	76064		Sugar-phosphate stress protein SgrT (embedded in SgrS)	transl_table:11 desc:Escherichia coli RS218combinedNCBI	scaffold_5	SCB58.gbk		45472	45603		Sugar-phosphate stress protein SgrT (embedded in SgrS)	transl_table:11 desc:Escherichia Coli SCB58	98.48
combinedRS218NCBI.1	RS218_NCBI.gbk		75933	76064		Sugar-phosphate stress protein SgrT (embedded in SgrS)	transl_table:11 desc:Escherichia coli RS218combinedNCBI	scaffold_2	SCB29.gbk		143195	143326		Sugar-phosphate stress protein SgrT (embedded in SgrS)	desc:Escherichia Coli SCB29 transl_table:11	98.48
combinedRS218NCBI.1	RS218_NCBI.gbk		75933	76064		Sugar-phosphate stress protein SgrT (embedded in SgrS)	transl_table:11 desc:Escherichia coli RS218combinedNCBI	scaffold_4	SCBcol-6.gbk		198803	198934		Sugar-phosphate stress protein SgrT (embedded in SgrS)	transl_table:11 desc:Escherichia Coli SCBcol-6A	100
combinedRS218NCBI.1	RS218_NCBI.gbk		76172	76777		3-isopropylmalate dehydratase small subunit (EC 4.2.1.33)	EC_number:4.2.1.33 desc:Escherichia coli RS218combinedNCBI transl_table:11	scaffold_9	SCBcol-2.gbk		142587	143192		3-isopropylmalate dehydratase small subunit (EC 4.2.1.33)	transl_table:11 EC_number:4.2.1.33 desc:Escherichia Coli SCBcol-2	96.37
combinedRS218NCBI.1	RS218_NCBI.gbk		76172	76777		3-isopropylmalate dehydratase small subunit (EC 4.2.1.33)	EC_number:4.2.1.33 desc:Escherichia coli RS218combinedNCBI transl_table:11	scaffold_20	SCB5.gbk		5039	5644		3-isopropylmalate dehydratase small subunit (EC 4.2.1.33)	transl_table:11 desc:Escherichia Coli SCB5 EC_number:4.2.1.33	97.69
combinedRS218NCBI.1	RS218_NCBI.gbk		76172	76777		3-isopropylmalate dehydratase small subunit (EC 4.2.1.33)	EC_number:4.2.1.33 desc:Escherichia coli RS218combinedNCBI transl_table:11	scaffold_4	SCB12.gbk		117928	118533		3-isopropylmalate dehydratase small subunit (EC 4.2.1.33)	transl_table:11 EC_number:4.2.1.33 desc:Escherichia coli SCB12	100
combinedRS218NCBI.1	RS218_NCBI.gbk		76172	76777		3-isopropylmalate dehydratase small subunit (EC 4.2.1.33)	EC_number:4.2.1.33 desc:Escherichia coli RS218combinedNCBI transl_table:11	scaffold_2	SCB29.gbk		142482	143087		3-isopropylmalate dehydratase small subunit (EC 4.2.1.33)	transl_table:11 EC_number:4.2.1.33 desc:Escherichia Coli SCB29	97.69
combinedRS218NCBI.1	RS218_NCBI.gbk		76172	76777		3-isopropylmalate dehydratase small subunit (EC 4.2.1.33)	EC_number:4.2.1.33 desc:Escherichia coli RS218combinedNCBI transl_table:11	scaffold_4	SCBcol-6.gbk		199042	199647		3-isopropylmalate dehydratase small subunit (EC 4.2.1.33)	desc:Escherichia Coli SCBcol-6A EC_number:4.2.1.33 transl_table:11	99.83
combinedRS218NCBI.1	RS218_NCBI.gbk		76172	76777		3-isopropylmalate dehydratase small subunit (EC 4.2.1.33)	EC_number:4.2.1.33 desc:Escherichia coli RS218combinedNCBI transl_table:11	combinedRS218NCBI.1	RS218_NCBI.gbk		76172	76777		3-isopropylmalate dehydratase small subunit (EC 4.2.1.33)	transl_table:11 EC_number:4.2.1.33 desc:Escherichia coli RS218combinedNCBI	100
combinedRS218NCBI.1	RS218_NCBI.gbk		76172	76777		3-isopropylmalate dehydratase small subunit (EC 4.2.1.33)	EC_number:4.2.1.33 desc:Escherichia coli RS218combinedNCBI transl_table:11	gi|636871230|gb|JMKH01000074.1|	SCB34_.gbk		152868	153473		3-isopropylmalate dehydratase small subunit (EC 4.2.1.33)	EC_number:4.2.1.33 desc:Escherichia coli SCB34 transl_table:11	100
combinedRS218NCBI.1	RS218_NCBI.gbk		76172	76777		3-isopropylmalate dehydratase small subunit (EC 4.2.1.33)	EC_number:4.2.1.33 desc:Escherichia coli RS218combinedNCBI transl_table:11	scaffold_5	SCBcol-3.gbk		144003	144608		3-isopropylmalate dehydratase small subunit (EC 4.2.1.33)	transl_table:11 EC_number:4.2.1.33 desc:Unknown Coli SCBcol-3	95
combinedRS218NCBI.1	RS218_NCBI.gbk		76172	76777		3-isopropylmalate dehydratase small subunit (EC 4.2.1.33)	EC_number:4.2.1.33 desc:Escherichia coli RS218combinedNCBI transl_table:11	scaffold_4	SCBcol-4.gbk		144497	145102		3-isopropylmalate dehydratase small subunit (EC 4.2.1.33)	transl_table:11 desc:Escherichia Coli SCBcol-4 EC_number:4.2.1.33	95.5
combinedRS218NCBI.1	RS218_NCBI.gbk		76172	76777		3-isopropylmalate dehydratase small subunit (EC 4.2.1.33)	EC_number:4.2.1.33 desc:Escherichia coli RS218combinedNCBI transl_table:11	scaffold_11	SCBcol-1.gbk		142592	143197		3-isopropylmalate dehydratase small subunit (EC 4.2.1.33)	transl_table:11 desc:Escherichia Coli SCBcol-1 EC_number:4.2.1.33	96.37
combinedRS218NCBI.1	RS218_NCBI.gbk		76172	76777		3-isopropylmalate dehydratase small subunit (EC 4.2.1.33)	EC_number:4.2.1.33 desc:Escherichia coli RS218combinedNCBI transl_table:11	scaffold_12	SCBcol-5.gbk		44760	45365		3-isopropylmalate dehydratase small subunit (EC 4.2.1.33)	transl_table:11 desc:Escherichia Coli SCBcol-5 EC_number:4.2.1.33	99.5
combinedRS218NCBI.1	RS218_NCBI.gbk		76172	76777		3-isopropylmalate dehydratase small subunit (EC 4.2.1.33)	EC_number:4.2.1.33 desc:Escherichia coli RS218combinedNCBI transl_table:11	scaffold_5	SCB58.gbk		44760	45365		3-isopropylmalate dehydratase small subunit (EC 4.2.1.33)	desc:Escherichia Coli SCB58 EC_number:4.2.1.33 transl_table:11	100
combinedRS218NCBI.1	RS218_NCBI.gbk		76788	78188		3-isopropylmalate dehydratase large subunit (EC 4.2.1.33)	transl_table:11 desc:Escherichia coli RS218combinedNCBI EC_number:4.2.1.33	scaffold_4	SCB12.gbk		118544	119944		3-isopropylmalate dehydratase large subunit (EC 4.2.1.33)	desc:Escherichia coli SCB12 EC_number:4.2.1.33 transl_table:11	100
combinedRS218NCBI.1	RS218_NCBI.gbk		76788	78188		3-isopropylmalate dehydratase large subunit (EC 4.2.1.33)	transl_table:11 desc:Escherichia coli RS218combinedNCBI EC_number:4.2.1.33	scaffold_4	SCBcol-6.gbk		199658	201058		3-isopropylmalate dehydratase large subunit (EC 4.2.1.33)	transl_table:11 EC_number:4.2.1.33 desc:Escherichia Coli SCBcol-6A	99.36
combinedRS218NCBI.1	RS218_NCBI.gbk		76788	78188		3-isopropylmalate dehydratase large subunit (EC 4.2.1.33)	transl_table:11 desc:Escherichia coli RS218combinedNCBI EC_number:4.2.1.33	scaffold_5	SCB58.gbk		43349	44749		3-isopropylmalate dehydratase large subunit (EC 4.2.1.33)	transl_table:11 EC_number:4.2.1.33 desc:Escherichia Coli SCB58	99.29
combinedRS218NCBI.1	RS218_NCBI.gbk		76788	78188		3-isopropylmalate dehydratase large subunit (EC 4.2.1.33)	transl_table:11 desc:Escherichia coli RS218combinedNCBI EC_number:4.2.1.33	scaffold_5	SCBcol-3.gbk		142592	143992		3-isopropylmalate dehydratase large subunit (EC 4.2.1.33)	transl_table:11 EC_number:4.2.1.33 desc:Unknown Coli SCBcol-3	96.43
combinedRS218NCBI.1	RS218_NCBI.gbk		76788	78188		3-isopropylmalate dehydratase large subunit (EC 4.2.1.33)	transl_table:11 desc:Escherichia coli RS218combinedNCBI EC_number:4.2.1.33	scaffold_2	SCB29.gbk		141071	142471		3-isopropylmalate dehydratase large subunit (EC 4.2.1.33)	desc:Escherichia Coli SCB29 EC_number:4.2.1.33 transl_table:11	96.15
combinedRS218NCBI.1	RS218_NCBI.gbk		76788	78188		3-isopropylmalate dehydratase large subunit (EC 4.2.1.33)	transl_table:11 desc:Escherichia coli RS218combinedNCBI EC_number:4.2.1.33	gi|636871230|gb|JMKH01000074.1|	SCB34_.gbk		151457	152857		3-isopropylmalate dehydratase large subunit (EC 4.2.1.33)	EC_number:4.2.1.33 desc:Escherichia coli SCB34 transl_table:11	99.29
combinedRS218NCBI.1	RS218_NCBI.gbk		76788	78188		3-isopropylmalate dehydratase large subunit (EC 4.2.1.33)	transl_table:11 desc:Escherichia coli RS218combinedNCBI EC_number:4.2.1.33	combinedRS218NCBI.1	RS218_NCBI.gbk		76788	78188		3-isopropylmalate dehydratase large subunit (EC 4.2.1.33)	transl_table:11 desc:Escherichia coli RS218combinedNCBI EC_number:4.2.1.33	100
combinedRS218NCBI.1	RS218_NCBI.gbk		76788	78188		3-isopropylmalate dehydratase large subunit (EC 4.2.1.33)	transl_table:11 desc:Escherichia coli RS218combinedNCBI EC_number:4.2.1.33	scaffold_20	SCB5.gbk		3628	5028		3-isopropylmalate dehydratase large subunit (EC 4.2.1.33)	desc:Escherichia Coli SCB5 EC_number:4.2.1.33 transl_table:11	96.15
combinedRS218NCBI.1	RS218_NCBI.gbk		76788	78188		3-isopropylmalate dehydratase large subunit (EC 4.2.1.33)	transl_table:11 desc:Escherichia coli RS218combinedNCBI EC_number:4.2.1.33	scaffold_11	SCBcol-1.gbk		141181	142581		3-isopropylmalate dehydratase large subunit (EC 4.2.1.33)	transl_table:11 EC_number:4.2.1.33 desc:Escherichia Coli SCBcol-1	96.5
combinedRS218NCBI.1	RS218_NCBI.gbk		76788	78188		3-isopropylmalate dehydratase large subunit (EC 4.2.1.33)	transl_table:11 desc:Escherichia coli RS218combinedNCBI EC_number:4.2.1.33	scaffold_4	SCBcol-4.gbk		143086	144486		3-isopropylmalate dehydratase large subunit (EC 4.2.1.33)	transl_table:11 desc:Escherichia Coli SCBcol-4 EC_number:4.2.1.33	96
combinedRS218NCBI.1	RS218_NCBI.gbk		76788	78188		3-isopropylmalate dehydratase large subunit (EC 4.2.1.33)	transl_table:11 desc:Escherichia coli RS218combinedNCBI EC_number:4.2.1.33	scaffold_12	SCBcol-5.gbk		43349	44749		3-isopropylmalate dehydratase large subunit (EC 4.2.1.33)	transl_table:11 desc:Escherichia Coli SCBcol-5 EC_number:4.2.1.33	99.36
combinedRS218NCBI.1	RS218_NCBI.gbk		76788	78188		3-isopropylmalate dehydratase large subunit (EC 4.2.1.33)	transl_table:11 desc:Escherichia coli RS218combinedNCBI EC_number:4.2.1.33	scaffold_9	SCBcol-2.gbk		141176	142576		3-isopropylmalate dehydratase large subunit (EC 4.2.1.33)	desc:Escherichia Coli SCBcol-2 EC_number:4.2.1.33 transl_table:11	95.22
combinedRS218NCBI.1	RS218_NCBI.gbk		78191	79282		3-isopropylmalate dehydrogenase (EC 1.1.1.85)	desc:Escherichia coli RS218combinedNCBI EC_number:1.1.1.85 transl_table:11	scaffold_4	SCB12.gbk		119947	121038		3-isopropylmalate dehydrogenase (EC 1.1.1.85)	transl_table:11 desc:Escherichia coli SCB12 EC_number:1.1.1.85	100
combinedRS218NCBI.1	RS218_NCBI.gbk		78191	79282		3-isopropylmalate dehydrogenase (EC 1.1.1.85)	desc:Escherichia coli RS218combinedNCBI EC_number:1.1.1.85 transl_table:11	scaffold_11	SCBcol-1.gbk		140087	141178		3-isopropylmalate dehydrogenase (EC 1.1.1.85)	transl_table:11 EC_number:1.1.1.85 desc:Escherichia Coli SCBcol-1	96.79
combinedRS218NCBI.1	RS218_NCBI.gbk		78191	79282		3-isopropylmalate dehydrogenase (EC 1.1.1.85)	desc:Escherichia coli RS218combinedNCBI EC_number:1.1.1.85 transl_table:11	scaffold_4	SCBcol-4.gbk		141992	143083		3-isopropylmalate dehydrogenase (EC 1.1.1.85)	desc:Escherichia Coli SCBcol-4 EC_number:1.1.1.85 transl_table:11	96.97
combinedRS218NCBI.1	RS218_NCBI.gbk		78191	79282		3-isopropylmalate dehydrogenase (EC 1.1.1.85)	desc:Escherichia coli RS218combinedNCBI EC_number:1.1.1.85 transl_table:11	scaffold_12	SCBcol-5.gbk		42255	43346		3-isopropylmalate dehydrogenase (EC 1.1.1.85)	transl_table:11 desc:Escherichia Coli SCBcol-5 EC_number:1.1.1.85	99.45
combinedRS218NCBI.1	RS218_NCBI.gbk		78191	79282		3-isopropylmalate dehydrogenase (EC 1.1.1.85)	desc:Escherichia coli RS218combinedNCBI EC_number:1.1.1.85 transl_table:11	scaffold_5	SCB58.gbk		42255	43346		3-isopropylmalate dehydrogenase (EC 1.1.1.85)	transl_table:11 desc:Escherichia Coli SCB58 EC_number:1.1.1.85	99.27
combinedRS218NCBI.1	RS218_NCBI.gbk		78191	79282		3-isopropylmalate dehydrogenase (EC 1.1.1.85)	desc:Escherichia coli RS218combinedNCBI EC_number:1.1.1.85 transl_table:11	scaffold_2	SCB29.gbk		139977	141068		3-isopropylmalate dehydrogenase (EC 1.1.1.85)	transl_table:11 EC_number:1.1.1.85 desc:Escherichia Coli SCB29	95.97
combinedRS218NCBI.1	RS218_NCBI.gbk		78191	79282		3-isopropylmalate dehydrogenase (EC 1.1.1.85)	desc:Escherichia coli RS218combinedNCBI EC_number:1.1.1.85 transl_table:11	scaffold_5	SCBcol-3.gbk		141498	142589		3-isopropylmalate dehydrogenase (EC 1.1.1.85)	transl_table:11 EC_number:1.1.1.85 desc:Unknown Coli SCBcol-3	96.15
combinedRS218NCBI.1	RS218_NCBI.gbk		78191	79282		3-isopropylmalate dehydrogenase (EC 1.1.1.85)	desc:Escherichia coli RS218combinedNCBI EC_number:1.1.1.85 transl_table:11	combinedRS218NCBI.1	RS218_NCBI.gbk		78191	79282		3-isopropylmalate dehydrogenase (EC 1.1.1.85)	transl_table:11 desc:Escherichia coli RS218combinedNCBI EC_number:1.1.1.85	100
combinedRS218NCBI.1	RS218_NCBI.gbk		78191	79282		3-isopropylmalate dehydrogenase (EC 1.1.1.85)	desc:Escherichia coli RS218combinedNCBI EC_number:1.1.1.85 transl_table:11	scaffold_9	SCBcol-2.gbk		140082	141173		3-isopropylmalate dehydrogenase (EC 1.1.1.85)	desc:Escherichia Coli SCBcol-2 EC_number:1.1.1.85 transl_table:11	96.7
combinedRS218NCBI.1	RS218_NCBI.gbk		78191	79282		3-isopropylmalate dehydrogenase (EC 1.1.1.85)	desc:Escherichia coli RS218combinedNCBI EC_number:1.1.1.85 transl_table:11	gi|636871230|gb|JMKH01000074.1|	SCB34_.gbk		150363	151454		3-isopropylmalate dehydrogenase (EC 1.1.1.85)	desc:Escherichia coli SCB34 EC_number:1.1.1.85 transl_table:11	99.27
combinedRS218NCBI.1	RS218_NCBI.gbk		78191	79282		3-isopropylmalate dehydrogenase (EC 1.1.1.85)	desc:Escherichia coli RS218combinedNCBI EC_number:1.1.1.85 transl_table:11	scaffold_4	SCBcol-6.gbk		201061	202152		3-isopropylmalate dehydrogenase (EC 1.1.1.85)	desc:Escherichia Coli SCBcol-6A EC_number:1.1.1.85 transl_table:11	95.33
combinedRS218NCBI.1	RS218_NCBI.gbk		78191	79282		3-isopropylmalate dehydrogenase (EC 1.1.1.85)	desc:Escherichia coli RS218combinedNCBI EC_number:1.1.1.85 transl_table:11	scaffold_20	SCB5.gbk		2534	3625		3-isopropylmalate dehydrogenase (EC 1.1.1.85)	EC_number:1.1.1.85 desc:Escherichia Coli SCB5 transl_table:11	95.97
combinedRS218NCBI.1	RS218_NCBI.gbk		79282	80853		2-isopropylmalate synthase (EC 2.3.3.13)	transl_table:11 desc:Escherichia coli RS218combinedNCBI EC_number:2.3.3.13	scaffold_4	SCB12.gbk		121038	122609		2-isopropylmalate synthase (EC 2.3.3.13)	EC_number:2.3.3.13 desc:Escherichia coli SCB12 transl_table:11	100
combinedRS218NCBI.1	RS218_NCBI.gbk		79282	80853		2-isopropylmalate synthase (EC 2.3.3.13)	transl_table:11 desc:Escherichia coli RS218combinedNCBI EC_number:2.3.3.13	scaffold_5	SCB58.gbk		40684	42255		2-isopropylmalate synthase (EC 2.3.3.13)	transl_table:11 EC_number:2.3.3.13 desc:Escherichia Coli SCB58	99.3
combinedRS218NCBI.1	RS218_NCBI.gbk		79282	80853		2-isopropylmalate synthase (EC 2.3.3.13)	transl_table:11 desc:Escherichia coli RS218combinedNCBI EC_number:2.3.3.13	scaffold_20	SCB5.gbk		963	2534		2-isopropylmalate synthase (EC 2.3.3.13)	desc:Escherichia Coli SCB5 EC_number:2.3.3.13 transl_table:11	96.82
combinedRS218NCBI.1	RS218_NCBI.gbk		79282	80853		2-isopropylmalate synthase (EC 2.3.3.13)	transl_table:11 desc:Escherichia coli RS218combinedNCBI EC_number:2.3.3.13	scaffold_9	SCBcol-2.gbk		138511	140082		2-isopropylmalate synthase (EC 2.3.3.13)	desc:Escherichia Coli SCBcol-2 EC_number:2.3.3.13 transl_table:11	97.52
combinedRS218NCBI.1	RS218_NCBI.gbk		79282	80853		2-isopropylmalate synthase (EC 2.3.3.13)	transl_table:11 desc:Escherichia coli RS218combinedNCBI EC_number:2.3.3.13	scaffold_12	SCBcol-5.gbk		40684	42255		2-isopropylmalate synthase (EC 2.3.3.13)	EC_number:2.3.3.13 desc:Escherichia Coli SCBcol-5 transl_table:11	99.36
combinedRS218NCBI.1	RS218_NCBI.gbk		79282	80853		2-isopropylmalate synthase (EC 2.3.3.13)	transl_table:11 desc:Escherichia coli RS218combinedNCBI EC_number:2.3.3.13	scaffold_4	SCBcol-4.gbk		140421	141992		2-isopropylmalate synthase (EC 2.3.3.13)	transl_table:11 desc:Escherichia Coli SCBcol-4 EC_number:2.3.3.13	97.2
combinedRS218NCBI.1	RS218_NCBI.gbk		79282	80853		2-isopropylmalate synthase (EC 2.3.3.13)	transl_table:11 desc:Escherichia coli RS218combinedNCBI EC_number:2.3.3.13	scaffold_4	SCBcol-6.gbk		202152	203723		2-isopropylmalate synthase (EC 2.3.3.13)	transl_table:11 desc:Escherichia Coli SCBcol-6A EC_number:2.3.3.13	99.17
combinedRS218NCBI.1	RS218_NCBI.gbk		79282	80853		2-isopropylmalate synthase (EC 2.3.3.13)	transl_table:11 desc:Escherichia coli RS218combinedNCBI EC_number:2.3.3.13	scaffold_2	SCB29.gbk		138406	139977		2-isopropylmalate synthase (EC 2.3.3.13)	transl_table:11 desc:Escherichia Coli SCB29 EC_number:2.3.3.13	96.82
combinedRS218NCBI.1	RS218_NCBI.gbk		79282	80853		2-isopropylmalate synthase (EC 2.3.3.13)	transl_table:11 desc:Escherichia coli RS218combinedNCBI EC_number:2.3.3.13	scaffold_5	SCBcol-3.gbk		139927	141498		2-isopropylmalate synthase (EC 2.3.3.13)	transl_table:11 desc:Unknown Coli SCBcol-3 EC_number:2.3.3.13	96.95
combinedRS218NCBI.1	RS218_NCBI.gbk		79282	80853		2-isopropylmalate synthase (EC 2.3.3.13)	transl_table:11 desc:Escherichia coli RS218combinedNCBI EC_number:2.3.3.13	combinedRS218NCBI.1	RS218_NCBI.gbk		79282	80853		2-isopropylmalate synthase (EC 2.3.3.13)	transl_table:11 EC_number:2.3.3.13 desc:Escherichia coli RS218combinedNCBI	100
combinedRS218NCBI.1	RS218_NCBI.gbk		79282	80853		2-isopropylmalate synthase (EC 2.3.3.13)	transl_table:11 desc:Escherichia coli RS218combinedNCBI EC_number:2.3.3.13	scaffold_11	SCBcol-1.gbk		138516	140087		2-isopropylmalate synthase (EC 2.3.3.13)	desc:Escherichia Coli SCBcol-1 EC_number:2.3.3.13 transl_table:11	96.5
combinedRS218NCBI.1	RS218_NCBI.gbk		79282	80853		2-isopropylmalate synthase (EC 2.3.3.13)	transl_table:11 desc:Escherichia coli RS218combinedNCBI EC_number:2.3.3.13	gi|636871230|gb|JMKH01000074.1|	SCB34_.gbk		148792	150363		2-isopropylmalate synthase (EC 2.3.3.13)	desc:Escherichia coli SCB34 EC_number:2.3.3.13 transl_table:11	99.3
combinedRS218NCBI.1	RS218_NCBI.gbk		81490	81612		hypothetical protein	transl_table:11 desc:Escherichia coli RS218combinedNCBI	scaffold_4	SCBcol-6.gbk		204360	204482		hypothetical protein	desc:Escherichia Coli SCBcol-6A transl_table:11	100
combinedRS218NCBI.1	RS218_NCBI.gbk		81490	81612		hypothetical protein	transl_table:11 desc:Escherichia coli RS218combinedNCBI	scaffold_20	SCB5.gbk		202	324		hypothetical protein	transl_table:11 desc:Escherichia Coli SCB5	93.5
combinedRS218NCBI.1	RS218_NCBI.gbk		81490	81612		hypothetical protein	transl_table:11 desc:Escherichia coli RS218combinedNCBI	combinedRS218NCBI.1	RS218_NCBI.gbk		81490	81612		hypothetical protein	transl_table:11 desc:Escherichia coli RS218combinedNCBI	100
combinedRS218NCBI.1	RS218_NCBI.gbk		81490	81612		hypothetical protein	transl_table:11 desc:Escherichia coli RS218combinedNCBI	scaffold_5	SCBcol-3.gbk		139165	139287		hypothetical protein	transl_table:11 desc:Unknown Coli SCBcol-3	94.31
combinedRS218NCBI.1	RS218_NCBI.gbk		81490	81612		hypothetical protein	transl_table:11 desc:Escherichia coli RS218combinedNCBI	scaffold_11	SCBcol-1.gbk		137755	137877		hypothetical protein	transl_table:11 desc:Escherichia Coli SCBcol-1	93.5
combinedRS218NCBI.1	RS218_NCBI.gbk		81490	81612		hypothetical protein	transl_table:11 desc:Escherichia coli RS218combinedNCBI	scaffold_5	SCB58.gbk		39925	40047		hypothetical protein	transl_table:11 desc:Escherichia Coli SCB58	98.37
combinedRS218NCBI.1	RS218_NCBI.gbk		81490	81612		hypothetical protein	transl_table:11 desc:Escherichia coli RS218combinedNCBI	scaffold_4	SCB12.gbk		123246	123368		hypothetical protein	transl_table:11 desc:Escherichia coli SCB12	100
combinedRS218NCBI.1	RS218_NCBI.gbk		81490	81612		hypothetical protein	transl_table:11 desc:Escherichia coli RS218combinedNCBI	scaffold_12	SCBcol-5.gbk		39925	40047		hypothetical protein	transl_table:11 desc:Escherichia Coli SCBcol-5	98.37
combinedRS218NCBI.1	RS218_NCBI.gbk		81689	82633		LysR family transcriptional activator LeuO	transl_table:11 desc:Escherichia coli RS218combinedNCBI	scaffold_4	SCBcol-4.gbk		138639	139583		LysR family transcriptional activator LeuO	transl_table:11 desc:Escherichia Coli SCBcol-4	98.2
combinedRS218NCBI.1	RS218_NCBI.gbk		81689	82633		LysR family transcriptional activator LeuO	transl_table:11 desc:Escherichia coli RS218combinedNCBI	scaffold_4	SCB12.gbk		123445	124389		LysR family transcriptional activator LeuO	desc:Escherichia coli SCB12 transl_table:11	100
combinedRS218NCBI.1	RS218_NCBI.gbk		81689	82633		LysR family transcriptional activator LeuO	transl_table:11 desc:Escherichia coli RS218combinedNCBI	gi|636871230|gb|JMKH01000074.1|	SCB34_.gbk		147012	147956		LysR family transcriptional activator LeuO	transl_table:11 desc:Escherichia coli SCB34	98.2
combinedRS218NCBI.1	RS218_NCBI.gbk		81689	82633		LysR family transcriptional activator LeuO	transl_table:11 desc:Escherichia coli RS218combinedNCBI	scaffold_11	SCBcol-1.gbk		136734	137678		LysR family transcriptional activator LeuO	transl_table:11 desc:Escherichia Coli SCBcol-1	97.67
combinedRS218NCBI.1	RS218_NCBI.gbk		81689	82633		LysR family transcriptional activator LeuO	transl_table:11 desc:Escherichia coli RS218combinedNCBI	scaffold_2	SCB29.gbk		136624	137568		LysR family transcriptional activator LeuO	desc:Escherichia Coli SCB29 transl_table:11	97.57
combinedRS218NCBI.1	RS218_NCBI.gbk		81689	82633		LysR family transcriptional activator LeuO	transl_table:11 desc:Escherichia coli RS218combinedNCBI	scaffold_12	SCBcol-5.gbk		38904	39848		LysR family transcriptional activator LeuO	transl_table:11 desc:Escherichia Coli SCBcol-5	98.62
combinedRS218NCBI.1	RS218_NCBI.gbk		81689	82633		LysR family transcriptional activator LeuO	transl_table:11 desc:Escherichia coli RS218combinedNCBI	scaffold_5	SCBcol-3.gbk		138144	139088		LysR family transcriptional activator LeuO	desc:Unknown Coli SCBcol-3 transl_table:11	98.1
combinedRS218NCBI.1	RS218_NCBI.gbk		81689	82633		LysR family transcriptional activator LeuO	transl_table:11 desc:Escherichia coli RS218combinedNCBI	scaffold_4	SCBcol-6.gbk		204541	205503		LysR family transcriptional activator LeuO	desc:Escherichia Coli SCBcol-6A transl_table:11	99.79
combinedRS218NCBI.1	RS218_NCBI.gbk		81689	82633		LysR family transcriptional activator LeuO	transl_table:11 desc:Escherichia coli RS218combinedNCBI	scaffold_9	SCBcol-2.gbk		136729	137673		LysR family transcriptional activator LeuO	desc:Escherichia Coli SCBcol-2 transl_table:11	97.46
combinedRS218NCBI.1	RS218_NCBI.gbk		81689	82633		LysR family transcriptional activator LeuO	transl_table:11 desc:Escherichia coli RS218combinedNCBI	scaffold_12	SCB5.gbk		136610	137554		LysR family transcriptional activator LeuO	transl_table:11 desc:Escherichia Coli SCB5	97.57
combinedRS218NCBI.1	RS218_NCBI.gbk		81689	82633		LysR family transcriptional activator LeuO	transl_table:11 desc:Escherichia coli RS218combinedNCBI	scaffold_5	SCB58.gbk		38904	39848		LysR family transcriptional activator LeuO	transl_table:11 desc:Escherichia Coli SCB58	98.2
combinedRS218NCBI.1	RS218_NCBI.gbk		81689	82633		LysR family transcriptional activator LeuO	transl_table:11 desc:Escherichia coli RS218combinedNCBI	combinedRS218NCBI.1	RS218_NCBI.gbk		81689	82633		LysR family transcriptional activator LeuO	desc:Escherichia coli RS218combinedNCBI transl_table:11	100
combinedRS218NCBI.1	RS218_NCBI.gbk		82669	82791		FIG00644139: hypothetical protein	transl_table:11 desc:Escherichia coli RS218combinedNCBI	combinedRS218NCBI.1	RS218_NCBI.gbk		82669	82791		FIG00644139: hypothetical protein	transl_table:11 desc:Escherichia coli RS218combinedNCBI	100
combinedRS218NCBI.1	RS218_NCBI.gbk		82669	82791		FIG00644139: hypothetical protein	transl_table:11 desc:Escherichia coli RS218combinedNCBI	scaffold_9	SCBcol-2.gbk		136571	136693		FIG00644139: hypothetical protein	transl_table:11 desc:Escherichia Coli SCBcol-2	95.12
combinedRS218NCBI.1	RS218_NCBI.gbk		82669	82791		FIG00644139: hypothetical protein	transl_table:11 desc:Escherichia coli RS218combinedNCBI	scaffold_5	SCB58.gbk		38746	38868		FIG00644139: hypothetical protein	desc:Escherichia Coli SCB58 transl_table:11	99.19
combinedRS218NCBI.1	RS218_NCBI.gbk		82669	82791		FIG00644139: hypothetical protein	transl_table:11 desc:Escherichia coli RS218combinedNCBI	scaffold_4	SCBcol-6.gbk		205539	205661		FIG00644139: hypothetical protein	desc:Escherichia Coli SCBcol-6A transl_table:11	100
combinedRS218NCBI.1	RS218_NCBI.gbk		82669	82791		FIG00644139: hypothetical protein	transl_table:11 desc:Escherichia coli RS218combinedNCBI	scaffold_12	SCB5.gbk		136452	136586		FIG00644139: hypothetical protein	desc:Escherichia Coli SCB5 transl_table:11	95
combinedRS218NCBI.1	RS218_NCBI.gbk		82669	82791		FIG00644139: hypothetical protein	transl_table:11 desc:Escherichia coli RS218combinedNCBI	scaffold_4	SCB12.gbk		124425	124547		FIG00644139: hypothetical protein	transl_table:11 desc:Escherichia coli SCB12	100
combinedRS218NCBI.1	RS218_NCBI.gbk		82669	82791		FIG00644139: hypothetical protein	transl_table:11 desc:Escherichia coli RS218combinedNCBI	scaffold_2	SCB29.gbk		136466	136600		FIG00644139: hypothetical protein	transl_table:11 desc:Escherichia Coli SCB29	95
combinedRS218NCBI.1	RS218_NCBI.gbk		82669	82791		FIG00644139: hypothetical protein	transl_table:11 desc:Escherichia coli RS218combinedNCBI	scaffold_11	SCBcol-1.gbk		136576	136698		FIG00644139: hypothetical protein	desc:Escherichia Coli SCBcol-1 transl_table:11	95.93
combinedRS218NCBI.1	RS218_NCBI.gbk		82669	82791		FIG00644139: hypothetical protein	transl_table:11 desc:Escherichia coli RS218combinedNCBI	scaffold_12	SCBcol-5.gbk		38746	38868		FIG00644139: hypothetical protein	desc:Escherichia Coli SCBcol-5 transl_table:11	99.19
combinedRS218NCBI.1	RS218_NCBI.gbk		82669	82791		FIG00644139: hypothetical protein	transl_table:11 desc:Escherichia coli RS218combinedNCBI	gi|636871230|gb|JMKH01000074.1|	SCB34_.gbk		146854	146976		FIG00644139: hypothetical protein	transl_table:11 desc:Escherichia coli SCB34	99.19
combinedRS218NCBI.1	RS218_NCBI.gbk		82951	84675		Acetolactate synthase large subunit (EC 2.2.1.6)	transl_table:11 EC_number:2.2.1.6 desc:Escherichia coli RS218combinedNCBI	scaffold_12	SCBcol-5.gbk		36862	38586		Acetolactate synthase large subunit (EC 2.2.1.6)	EC_number:2.2.1.6 desc:Escherichia Coli SCBcol-5 transl_table:11	99.71
combinedRS218NCBI.1	RS218_NCBI.gbk		82951	84675		Acetolactate synthase large subunit (EC 2.2.1.6)	transl_table:11 EC_number:2.2.1.6 desc:Escherichia coli RS218combinedNCBI	scaffold_4	SCBcol-4.gbk		136597	138321		Acetolactate synthase large subunit (EC 2.2.1.6)	EC_number:2.2.1.6 desc:Escherichia Coli SCBcol-4 transl_table:11	96.99
combinedRS218NCBI.1	RS218_NCBI.gbk		82951	84675		Acetolactate synthase large subunit (EC 2.2.1.6)	transl_table:11 EC_number:2.2.1.6 desc:Escherichia coli RS218combinedNCBI	scaffold_5	SCBcol-3.gbk		136102	137826		Acetolactate synthase large subunit (EC 2.2.1.6)	desc:Unknown Coli SCBcol-3 EC_number:2.2.1.6 transl_table:11	96.52
combinedRS218NCBI.1	RS218_NCBI.gbk		82951	84675		Acetolactate synthase large subunit (EC 2.2.1.6)	transl_table:11 EC_number:2.2.1.6 desc:Escherichia coli RS218combinedNCBI	scaffold_9	SCBcol-2.gbk		134686	136410		Acetolactate synthase large subunit (EC 2.2.1.6)	transl_table:11 EC_number:2.2.1.6 desc:Escherichia Coli SCBcol-2	97.04
combinedRS218NCBI.1	RS218_NCBI.gbk		82951	84675		Acetolactate synthase large subunit (EC 2.2.1.6)	transl_table:11 EC_number:2.2.1.6 desc:Escherichia coli RS218combinedNCBI	scaffold_2	SCB29.gbk		134582	136306		Acetolactate synthase large subunit (EC 2.2.1.6)	transl_table:11 EC_number:2.2.1.6 desc:Escherichia Coli SCB29	96.87
combinedRS218NCBI.1	RS218_NCBI.gbk		82951	84675		Acetolactate synthase large subunit (EC 2.2.1.6)	transl_table:11 EC_number:2.2.1.6 desc:Escherichia coli RS218combinedNCBI	scaffold_4	SCB12.gbk		124707	126431		Acetolactate synthase large subunit (EC 2.2.1.6)	transl_table:11 EC_number:2.2.1.6 desc:Escherichia coli SCB12	100
combinedRS218NCBI.1	RS218_NCBI.gbk		82951	84675		Acetolactate synthase large subunit (EC 2.2.1.6)	transl_table:11 EC_number:2.2.1.6 desc:Escherichia coli RS218combinedNCBI	combinedRS218NCBI.1	RS218_NCBI.gbk		82951	84675		Acetolactate synthase large subunit (EC 2.2.1.6)	desc:Escherichia coli RS218combinedNCBI EC_number:2.2.1.6 transl_table:11	100
combinedRS218NCBI.1	RS218_NCBI.gbk		82951	84675		Acetolactate synthase large subunit (EC 2.2.1.6)	transl_table:11 EC_number:2.2.1.6 desc:Escherichia coli RS218combinedNCBI	scaffold_5	SCB58.gbk		36862	38586		Acetolactate synthase large subunit (EC 2.2.1.6)	desc:Escherichia Coli SCB58 EC_number:2.2.1.6 transl_table:11	99.48
combinedRS218NCBI.1	RS218_NCBI.gbk		82951	84675		Acetolactate synthase large subunit (EC 2.2.1.6)	transl_table:11 EC_number:2.2.1.6 desc:Escherichia coli RS218combinedNCBI	scaffold_11	SCBcol-1.gbk		134692	136416		Acetolactate synthase large subunit (EC 2.2.1.6)	transl_table:11 desc:Escherichia Coli SCBcol-1 EC_number:2.2.1.6	96.99
combinedRS218NCBI.1	RS218_NCBI.gbk		82951	84675		Acetolactate synthase large subunit (EC 2.2.1.6)	transl_table:11 EC_number:2.2.1.6 desc:Escherichia coli RS218combinedNCBI	scaffold_12	SCB5.gbk		134568	136292		Acetolactate synthase large subunit (EC 2.2.1.6)	transl_table:11 desc:Escherichia Coli SCB5 EC_number:2.2.1.6	96.87
combinedRS218NCBI.1	RS218_NCBI.gbk		82951	84675		Acetolactate synthase large subunit (EC 2.2.1.6)	transl_table:11 EC_number:2.2.1.6 desc:Escherichia coli RS218combinedNCBI	gi|636871230|gb|JMKH01000074.1|	SCB34_.gbk		144970	146694		Acetolactate synthase large subunit (EC 2.2.1.6)	EC_number:2.2.1.6 desc:Escherichia coli SCB34 transl_table:11	99.48
combinedRS218NCBI.1	RS218_NCBI.gbk		82951	84675		Acetolactate synthase large subunit (EC 2.2.1.6)	transl_table:11 EC_number:2.2.1.6 desc:Escherichia coli RS218combinedNCBI	scaffold_4	SCBcol-6.gbk		205821	207545		Acetolactate synthase large subunit (EC 2.2.1.6)	transl_table:11 desc:Escherichia Coli SCBcol-6A EC_number:2.2.1.6	98.78
combinedRS218NCBI.1	RS218_NCBI.gbk		84648	85169		Acetolactate synthase small subunit (EC 2.2.1.6)	desc:Escherichia coli RS218combinedNCBI EC_number:2.2.1.6 transl_table:11	scaffold_11	SCBcol-1.gbk		134198	134719		Acetolactate synthase small subunit (EC 2.2.1.6)	transl_table:11 desc:Escherichia Coli SCBcol-1 EC_number:2.2.1.6	98.47
combinedRS218NCBI.1	RS218_NCBI.gbk		84648	85169		Acetolactate synthase small subunit (EC 2.2.1.6)	desc:Escherichia coli RS218combinedNCBI EC_number:2.2.1.6 transl_table:11	scaffold_12	SCBcol-5.gbk		36368	36889		Acetolactate synthase small subunit (EC 2.2.1.6)	EC_number:2.2.1.6 desc:Escherichia Coli SCBcol-5 transl_table:11	100
combinedRS218NCBI.1	RS218_NCBI.gbk		84648	85169		Acetolactate synthase small subunit (EC 2.2.1.6)	desc:Escherichia coli RS218combinedNCBI EC_number:2.2.1.6 transl_table:11	scaffold_5	SCB58.gbk		36368	36889		Acetolactate synthase small subunit (EC 2.2.1.6)	transl_table:11 EC_number:2.2.1.6 desc:Escherichia Coli SCB58	100
combinedRS218NCBI.1	RS218_NCBI.gbk		84648	85169		Acetolactate synthase small subunit (EC 2.2.1.6)	desc:Escherichia coli RS218combinedNCBI EC_number:2.2.1.6 transl_table:11	scaffold_4	SCBcol-4.gbk		136103	136624		Acetolactate synthase small subunit (EC 2.2.1.6)	transl_table:11 desc:Escherichia Coli SCBcol-4 EC_number:2.2.1.6	98.66
combinedRS218NCBI.1	RS218_NCBI.gbk		84648	85169		Acetolactate synthase small subunit (EC 2.2.1.6)	desc:Escherichia coli RS218combinedNCBI EC_number:2.2.1.6 transl_table:11	scaffold_9	SCBcol-2.gbk		134192	134713		Acetolactate synthase small subunit (EC 2.2.1.6)	desc:Escherichia Coli SCBcol-2 EC_number:2.2.1.6 transl_table:11	98.28
combinedRS218NCBI.1	RS218_NCBI.gbk		84648	85169		Acetolactate synthase small subunit (EC 2.2.1.6)	desc:Escherichia coli RS218combinedNCBI EC_number:2.2.1.6 transl_table:11	scaffold_12	SCB5.gbk		134074	134595		Acetolactate synthase small subunit (EC 2.2.1.6)	transl_table:11 desc:Escherichia Coli SCB5 EC_number:2.2.1.6	97.32
combinedRS218NCBI.1	RS218_NCBI.gbk		84648	85169		Acetolactate synthase small subunit (EC 2.2.1.6)	desc:Escherichia coli RS218combinedNCBI EC_number:2.2.1.6 transl_table:11	scaffold_5	SCBcol-3.gbk		135608	136129		Acetolactate synthase small subunit (EC 2.2.1.6)	transl_table:11 EC_number:2.2.1.6 desc:Unknown Coli SCBcol-3	98.66
combinedRS218NCBI.1	RS218_NCBI.gbk		84648	85169		Acetolactate synthase small subunit (EC 2.2.1.6)	desc:Escherichia coli RS218combinedNCBI EC_number:2.2.1.6 transl_table:11	scaffold_4	SCB12.gbk		126404	126925		Acetolactate synthase small subunit (EC 2.2.1.6)	EC_number:2.2.1.6 desc:Escherichia coli SCB12 transl_table:11	100
combinedRS218NCBI.1	RS218_NCBI.gbk		84648	85169		Acetolactate synthase small subunit (EC 2.2.1.6)	desc:Escherichia coli RS218combinedNCBI EC_number:2.2.1.6 transl_table:11	gi|636871230|gb|JMKH01000074.1|	SCB34_.gbk		144476	144997		Acetolactate synthase small subunit (EC 2.2.1.6)	transl_table:11 desc:Escherichia coli SCB34 EC_number:2.2.1.6	100
combinedRS218NCBI.1	RS218_NCBI.gbk		84648	85169		Acetolactate synthase small subunit (EC 2.2.1.6)	desc:Escherichia coli RS218combinedNCBI EC_number:2.2.1.6 transl_table:11	scaffold_4	SCBcol-6.gbk		207518	208039		Acetolactate synthase small subunit (EC 2.2.1.6)	EC_number:2.2.1.6 desc:Escherichia Coli SCBcol-6A transl_table:11	99.62
combinedRS218NCBI.1	RS218_NCBI.gbk		84648	85169		Acetolactate synthase small subunit (EC 2.2.1.6)	desc:Escherichia coli RS218combinedNCBI EC_number:2.2.1.6 transl_table:11	scaffold_2	SCB29.gbk		134088	134609		Acetolactate synthase small subunit (EC 2.2.1.6)	desc:Escherichia Coli SCB29 EC_number:2.2.1.6 transl_table:11	97.32
combinedRS218NCBI.1	RS218_NCBI.gbk		84648	85169		Acetolactate synthase small subunit (EC 2.2.1.6)	desc:Escherichia coli RS218combinedNCBI EC_number:2.2.1.6 transl_table:11	combinedRS218NCBI.1	RS218_NCBI.gbk		84648	85169		Acetolactate synthase small subunit (EC 2.2.1.6)	transl_table:11 EC_number:2.2.1.6 desc:Escherichia coli RS218combinedNCBI	100
combinedRS218NCBI.1	RS218_NCBI.gbk		85221	85352		hypothetical protein	transl_table:11 desc:Escherichia coli RS218combinedNCBI	combinedRS218NCBI.1	RS218_NCBI.gbk		85221	85352		hypothetical protein	transl_table:11 desc:Escherichia coli RS218combinedNCBI	100
combinedRS218NCBI.1	RS218_NCBI.gbk		85221	85352		hypothetical protein	transl_table:11 desc:Escherichia coli RS218combinedNCBI	scaffold_9	SCBcol-2.gbk		134009	134140		hypothetical protein	transl_table:11 desc:Escherichia Coli SCBcol-2	99.24
combinedRS218NCBI.1	RS218_NCBI.gbk		85221	85352		hypothetical protein	transl_table:11 desc:Escherichia coli RS218combinedNCBI	scaffold_11	SCBcol-1.gbk		134015	134146		hypothetical protein	desc:Escherichia Coli SCBcol-1 transl_table:11	99.24
combinedRS218NCBI.1	RS218_NCBI.gbk		85221	85352		hypothetical protein	transl_table:11 desc:Escherichia coli RS218combinedNCBI	scaffold_4	SCB12.gbk		126977	127108		hypothetical protein	desc:Escherichia coli SCB12 transl_table:11	100
combinedRS218NCBI.1	RS218_NCBI.gbk		85349	86353		Fructose repressor FruR; LacI family	transl_table:11 desc:Escherichia coli RS218combinedNCBI	gi|636871230|gb|JMKH01000074.1|	SCB34_.gbk		143292	144296		Fructose repressor FruR; LacI family	desc:Escherichia coli SCB34 transl_table:11	99.6
combinedRS218NCBI.1	RS218_NCBI.gbk		85349	86353		Fructose repressor FruR; LacI family	transl_table:11 desc:Escherichia coli RS218combinedNCBI	scaffold_9	SCBcol-2.gbk		133008	134012		Fructose repressor FruR; LacI family	transl_table:11 desc:Escherichia Coli SCBcol-2	98.31
combinedRS218NCBI.1	RS218_NCBI.gbk		85349	86353		Fructose repressor FruR; LacI family	transl_table:11 desc:Escherichia coli RS218combinedNCBI	combinedRS218NCBI.1	RS218_NCBI.gbk		85349	86353		Fructose repressor FruR; LacI family	desc:Escherichia coli RS218combinedNCBI transl_table:11	100
combinedRS218NCBI.1	RS218_NCBI.gbk		85349	86353		Fructose repressor FruR; LacI family	transl_table:11 desc:Escherichia coli RS218combinedNCBI	scaffold_12	SCB5.gbk		132890	133894		Fructose repressor FruR; LacI family	transl_table:11 desc:Escherichia Coli SCB5	98.31
combinedRS218NCBI.1	RS218_NCBI.gbk		85349	86353		Fructose repressor FruR; LacI family	transl_table:11 desc:Escherichia coli RS218combinedNCBI	scaffold_2	SCB29.gbk		132904	133908		Fructose repressor FruR; LacI family	transl_table:11 desc:Escherichia Coli SCB29	98.31
combinedRS218NCBI.1	RS218_NCBI.gbk		85349	86353		Fructose repressor FruR; LacI family	transl_table:11 desc:Escherichia coli RS218combinedNCBI	scaffold_4	SCB12.gbk		127105	128109		Fructose repressor FruR; LacI family	desc:Escherichia coli SCB12 transl_table:11	100
combinedRS218NCBI.1	RS218_NCBI.gbk		85349	86353		Fructose repressor FruR; LacI family	transl_table:11 desc:Escherichia coli RS218combinedNCBI	scaffold_4	SCBcol-4.gbk		134919	135923		Fructose repressor FruR; LacI family	transl_table:11 desc:Escherichia Coli SCBcol-4	96.42
combinedRS218NCBI.1	RS218_NCBI.gbk		85349	86353		Fructose repressor FruR; LacI family	transl_table:11 desc:Escherichia coli RS218combinedNCBI	scaffold_11	SCBcol-1.gbk		133014	134018		Fructose repressor FruR; LacI family	transl_table:11 desc:Escherichia Coli SCBcol-1	98.81
combinedRS218NCBI.1	RS218_NCBI.gbk		85349	86353		Fructose repressor FruR; LacI family	transl_table:11 desc:Escherichia coli RS218combinedNCBI	scaffold_4	SCBcol-6.gbk		208219	209223		Fructose repressor FruR; LacI family	transl_table:11 desc:Escherichia Coli SCBcol-6A	98.91
combinedRS218NCBI.1	RS218_NCBI.gbk		85349	86353		Fructose repressor FruR; LacI family	transl_table:11 desc:Escherichia coli RS218combinedNCBI	scaffold_5	SCB58.gbk		35184	36188		Fructose repressor FruR; LacI family	desc:Escherichia Coli SCB58 transl_table:11	99.6
combinedRS218NCBI.1	RS218_NCBI.gbk		85349	86353		Fructose repressor FruR; LacI family	transl_table:11 desc:Escherichia coli RS218combinedNCBI	scaffold_12	SCBcol-5.gbk		35184	36188		Fructose repressor FruR; LacI family	desc:Escherichia Coli SCBcol-5 transl_table:11	99.6
combinedRS218NCBI.1	RS218_NCBI.gbk		85349	86353		Fructose repressor FruR; LacI family	transl_table:11 desc:Escherichia coli RS218combinedNCBI	scaffold_5	SCBcol-3.gbk		134424	135428		Fructose repressor FruR; LacI family	transl_table:11 desc:Unknown Coli SCBcol-3	98.31
combinedRS218NCBI.1	RS218_NCBI.gbk		86955	87413		Transcriptional regulator MraZ	desc:Escherichia coli RS218combinedNCBI transl_table:11	scaffold_4	SCBcol-6.gbk		209825	210283		Transcriptional regulator MraZ	transl_table:11 desc:Escherichia Coli SCBcol-6A	99.78
combinedRS218NCBI.1	RS218_NCBI.gbk		86955	87413		Transcriptional regulator MraZ	desc:Escherichia coli RS218combinedNCBI transl_table:11	scaffold_11	SCBcol-1.gbk		131954	132412		Transcriptional regulator MraZ	desc:Escherichia Coli SCBcol-1 transl_table:11	99.78
combinedRS218NCBI.1	RS218_NCBI.gbk		86955	87413		Transcriptional regulator MraZ	desc:Escherichia coli RS218combinedNCBI transl_table:11	scaffold_9	SCBcol-2.gbk		131948	132406		Transcriptional regulator MraZ	desc:Escherichia Coli SCBcol-2 transl_table:11	100
combinedRS218NCBI.1	RS218_NCBI.gbk		86955	87413		Transcriptional regulator MraZ	desc:Escherichia coli RS218combinedNCBI transl_table:11	combinedRS218NCBI.1	RS218_NCBI.gbk		86955	87413		Transcriptional regulator MraZ	transl_table:11 desc:Escherichia coli RS218combinedNCBI	100
combinedRS218NCBI.1	RS218_NCBI.gbk		86955	87413		Transcriptional regulator MraZ	desc:Escherichia coli RS218combinedNCBI transl_table:11	scaffold_12	SCB5.gbk		131830	132288		Transcriptional regulator MraZ	transl_table:11 desc:Escherichia Coli SCB5	99.35
combinedRS218NCBI.1	RS218_NCBI.gbk		86955	87413		Transcriptional regulator MraZ	desc:Escherichia coli RS218combinedNCBI transl_table:11	scaffold_4	SCBcol-4.gbk		133859	134317		Transcriptional regulator MraZ	desc:Escherichia Coli SCBcol-4 transl_table:11	100
combinedRS218NCBI.1	RS218_NCBI.gbk		86955	87413		Transcriptional regulator MraZ	desc:Escherichia coli RS218combinedNCBI transl_table:11	gi|636871230|gb|JMKH01000074.1|	SCB34_.gbk		142232	142690		Transcriptional regulator MraZ	desc:Escherichia coli SCB34 transl_table:11	100
combinedRS218NCBI.1	RS218_NCBI.gbk		86955	87413		Transcriptional regulator MraZ	desc:Escherichia coli RS218combinedNCBI transl_table:11	scaffold_5	SCBcol-3.gbk		133364	133822		Transcriptional regulator MraZ	desc:Unknown Coli SCBcol-3 transl_table:11	99.78
combinedRS218NCBI.1	RS218_NCBI.gbk		86955	87413		Transcriptional regulator MraZ	desc:Escherichia coli RS218combinedNCBI transl_table:11	scaffold_4	SCB12.gbk		128711	129169		Transcriptional regulator MraZ	desc:Escherichia coli SCB12 transl_table:11	100
combinedRS218NCBI.1	RS218_NCBI.gbk		86955	87413		Transcriptional regulator MraZ	desc:Escherichia coli RS218combinedNCBI transl_table:11	scaffold_12	SCBcol-5.gbk		34124	34582		Transcriptional regulator MraZ	transl_table:11 desc:Escherichia Coli SCBcol-5	100
combinedRS218NCBI.1	RS218_NCBI.gbk		86955	87413		Transcriptional regulator MraZ	desc:Escherichia coli RS218combinedNCBI transl_table:11	scaffold_5	SCB58.gbk		34124	34582		Transcriptional regulator MraZ	transl_table:11 desc:Escherichia Coli SCB58	100
combinedRS218NCBI.1	RS218_NCBI.gbk		86955	87413		Transcriptional regulator MraZ	desc:Escherichia coli RS218combinedNCBI transl_table:11	scaffold_2	SCB29.gbk		131844	132302		Transcriptional regulator MraZ	desc:Escherichia Coli SCB29 transl_table:11	99.35
combinedRS218NCBI.1	RS218_NCBI.gbk		87415	88356		16S rRNA (cytosine(1402)-N(4))-methyltransferase (EC 2.1.1.199)	transl_table:11 EC_number:2.1.1.199 desc:Escherichia coli RS218combinedNCBI	scaffold_12	SCBcol-5.gbk		33181	34122		16S rRNA (cytosine(1402)-N(4))-methyltransferase (EC 2.1.1.199)	EC_number:2.1.1.199 desc:Escherichia Coli SCBcol-5 transl_table:11	99.15
combinedRS218NCBI.1	RS218_NCBI.gbk		87415	88356		16S rRNA (cytosine(1402)-N(4))-methyltransferase (EC 2.1.1.199)	transl_table:11 EC_number:2.1.1.199 desc:Escherichia coli RS218combinedNCBI	scaffold_9	SCBcol-2.gbk		131005	131946		16S rRNA (cytosine(1402)-N(4))-methyltransferase (EC 2.1.1.199)	desc:Escherichia Coli SCBcol-2 EC_number:2.1.1.199 transl_table:11	98.62
combinedRS218NCBI.1	RS218_NCBI.gbk		87415	88356		16S rRNA (cytosine(1402)-N(4))-methyltransferase (EC 2.1.1.199)	transl_table:11 EC_number:2.1.1.199 desc:Escherichia coli RS218combinedNCBI	scaffold_4	SCBcol-4.gbk		132916	133857		16S rRNA (cytosine(1402)-N(4))-methyltransferase (EC 2.1.1.199)	transl_table:11 EC_number:2.1.1.199 desc:Escherichia Coli SCBcol-4	98.51
combinedRS218NCBI.1	RS218_NCBI.gbk		87415	88356		16S rRNA (cytosine(1402)-N(4))-methyltransferase (EC 2.1.1.199)	transl_table:11 EC_number:2.1.1.199 desc:Escherichia coli RS218combinedNCBI	scaffold_2	SCB29.gbk		130901	131842		16S rRNA (cytosine(1402)-N(4))-methyltransferase (EC 2.1.1.199)	transl_table:11 desc:Escherichia Coli SCB29 EC_number:2.1.1.199	98.83
combinedRS218NCBI.1	RS218_NCBI.gbk		87415	88356		16S rRNA (cytosine(1402)-N(4))-methyltransferase (EC 2.1.1.199)	transl_table:11 EC_number:2.1.1.199 desc:Escherichia coli RS218combinedNCBI	scaffold_12	SCB5.gbk		130887	131828		16S rRNA (cytosine(1402)-N(4))-methyltransferase (EC 2.1.1.199)	transl_table:11 desc:Escherichia Coli SCB5 EC_number:2.1.1.199	98.83
combinedRS218NCBI.1	RS218_NCBI.gbk		87415	88356		16S rRNA (cytosine(1402)-N(4))-methyltransferase (EC 2.1.1.199)	transl_table:11 EC_number:2.1.1.199 desc:Escherichia coli RS218combinedNCBI	scaffold_5	SCBcol-3.gbk		132421	133362		16S rRNA (cytosine(1402)-N(4))-methyltransferase (EC 2.1.1.199)	transl_table:11 EC_number:2.1.1.199 desc:Unknown Coli SCBcol-3	98.83
combinedRS218NCBI.1	RS218_NCBI.gbk		87415	88356		16S rRNA (cytosine(1402)-N(4))-methyltransferase (EC 2.1.1.199)	transl_table:11 EC_number:2.1.1.199 desc:Escherichia coli RS218combinedNCBI	scaffold_5	SCB58.gbk		33181	34122		16S rRNA (cytosine(1402)-N(4))-methyltransferase (EC 2.1.1.199)	desc:Escherichia Coli SCB58 EC_number:2.1.1.199 transl_table:11	99.15
combinedRS218NCBI.1	RS218_NCBI.gbk		87415	88356		16S rRNA (cytosine(1402)-N(4))-methyltransferase (EC 2.1.1.199)	transl_table:11 EC_number:2.1.1.199 desc:Escherichia coli RS218combinedNCBI	combinedRS218NCBI.1	RS218_NCBI.gbk		87415	88356		16S rRNA (cytosine(1402)-N(4))-methyltransferase (EC 2.1.1.199)	desc:Escherichia coli RS218combinedNCBI EC_number:2.1.1.199 transl_table:11	100
combinedRS218NCBI.1	RS218_NCBI.gbk		87415	88356		16S rRNA (cytosine(1402)-N(4))-methyltransferase (EC 2.1.1.199)	transl_table:11 EC_number:2.1.1.199 desc:Escherichia coli RS218combinedNCBI	scaffold_4	SCBcol-6.gbk		210285	211226		16S rRNA (cytosine(1402)-N(4))-methyltransferase (EC 2.1.1.199)	EC_number:2.1.1.199 desc:Escherichia Coli SCBcol-6A transl_table:11	99.68
combinedRS218NCBI.1	RS218_NCBI.gbk		87415	88356		16S rRNA (cytosine(1402)-N(4))-methyltransferase (EC 2.1.1.199)	transl_table:11 EC_number:2.1.1.199 desc:Escherichia coli RS218combinedNCBI	scaffold_4	SCB12.gbk		129171	130112		16S rRNA (cytosine(1402)-N(4))-methyltransferase (EC 2.1.1.199)	transl_table:11 EC_number:2.1.1.199 desc:Escherichia coli SCB12	100
combinedRS218NCBI.1	RS218_NCBI.gbk		87415	88356		16S rRNA (cytosine(1402)-N(4))-methyltransferase (EC 2.1.1.199)	transl_table:11 EC_number:2.1.1.199 desc:Escherichia coli RS218combinedNCBI	gi|636871230|gb|JMKH01000074.1|	SCB34_.gbk		141289	142230		16S rRNA (cytosine(1402)-N(4))-methyltransferase (EC 2.1.1.199)	transl_table:11 EC_number:2.1.1.199 desc:Escherichia coli SCB34	99.15
combinedRS218NCBI.1	RS218_NCBI.gbk		87415	88356		16S rRNA (cytosine(1402)-N(4))-methyltransferase (EC 2.1.1.199)	transl_table:11 EC_number:2.1.1.199 desc:Escherichia coli RS218combinedNCBI	scaffold_11	SCBcol-1.gbk		131011	131952		16S rRNA (cytosine(1402)-N(4))-methyltransferase (EC 2.1.1.199)	transl_table:11 desc:Escherichia Coli SCBcol-1 EC_number:2.1.1.199	98.73
combinedRS218NCBI.1	RS218_NCBI.gbk		88353	88718		Cell division protein FtsL	transl_table:11 desc:Escherichia coli RS218combinedNCBI	scaffold_5	SCB58.gbk		32819	33184		Cell division protein FtsL	transl_table:11 desc:Escherichia Coli SCB58	99.73
combinedRS218NCBI.1	RS218_NCBI.gbk		88353	88718		Cell division protein FtsL	transl_table:11 desc:Escherichia coli RS218combinedNCBI	scaffold_9	SCBcol-2.gbk		130643	131008		Cell division protein FtsL	transl_table:11 desc:Escherichia Coli SCBcol-2	98.63
combinedRS218NCBI.1	RS218_NCBI.gbk		88353	88718		Cell division protein FtsL	transl_table:11 desc:Escherichia coli RS218combinedNCBI	scaffold_12	SCBcol-5.gbk		32819	33184		Cell division protein FtsL	transl_table:11 desc:Escherichia Coli SCBcol-5	99.73
combinedRS218NCBI.1	RS218_NCBI.gbk		88353	88718		Cell division protein FtsL	transl_table:11 desc:Escherichia coli RS218combinedNCBI	gi|636871230|gb|JMKH01000074.1|	SCB34_.gbk		140927	141292		Cell division protein FtsL	desc:Escherichia coli SCB34 transl_table:11	99.73
combinedRS218NCBI.1	RS218_NCBI.gbk		88353	88718		Cell division protein FtsL	transl_table:11 desc:Escherichia coli RS218combinedNCBI	scaffold_5	SCBcol-3.gbk		132059	132424		Cell division protein FtsL	transl_table:11 desc:Unknown Coli SCBcol-3	98.36
combinedRS218NCBI.1	RS218_NCBI.gbk		88353	88718		Cell division protein FtsL	transl_table:11 desc:Escherichia coli RS218combinedNCBI	scaffold_4	SCBcol-6.gbk		211223	211588		Cell division protein FtsL	desc:Escherichia Coli SCBcol-6A transl_table:11	100
combinedRS218NCBI.1	RS218_NCBI.gbk		88353	88718		Cell division protein FtsL	transl_table:11 desc:Escherichia coli RS218combinedNCBI	scaffold_4	SCB12.gbk		130109	130474		Cell division protein FtsL	desc:Escherichia coli SCB12 transl_table:11	100
combinedRS218NCBI.1	RS218_NCBI.gbk		88353	88718		Cell division protein FtsL	transl_table:11 desc:Escherichia coli RS218combinedNCBI	scaffold_12	SCB5.gbk		130525	130890		Cell division protein FtsL	desc:Escherichia Coli SCB5 transl_table:11	98.91
combinedRS218NCBI.1	RS218_NCBI.gbk		88353	88718		Cell division protein FtsL	transl_table:11 desc:Escherichia coli RS218combinedNCBI	scaffold_2	SCB29.gbk		130539	130904		Cell division protein FtsL	transl_table:11 desc:Escherichia Coli SCB29	98.91
combinedRS218NCBI.1	RS218_NCBI.gbk		88353	88718		Cell division protein FtsL	transl_table:11 desc:Escherichia coli RS218combinedNCBI	scaffold_4	SCBcol-4.gbk		132554	132919		Cell division protein FtsL	transl_table:11 desc:Escherichia Coli SCBcol-4	98.91
combinedRS218NCBI.1	RS218_NCBI.gbk		88353	88718		Cell division protein FtsL	transl_table:11 desc:Escherichia coli RS218combinedNCBI	scaffold_11	SCBcol-1.gbk		130649	131014		Cell division protein FtsL	desc:Escherichia Coli SCBcol-1 transl_table:11	98.91
combinedRS218NCBI.1	RS218_NCBI.gbk		88353	88718		Cell division protein FtsL	transl_table:11 desc:Escherichia coli RS218combinedNCBI	combinedRS218NCBI.1	RS218_NCBI.gbk		88353	88718		Cell division protein FtsL	transl_table:11 desc:Escherichia coli RS218combinedNCBI	100
combinedRS218NCBI.1	RS218_NCBI.gbk		88734	90500		Cell division protein FtsI [Peptidoglycan synthetase] (EC 2.4.1.129)	transl_table:11 EC_number:2.4.1.129 desc:Escherichia coli RS218combinedNCBI	scaffold_4	SCBcol-6.gbk		211604	213370		Cell division protein FtsI [Peptidoglycan synthetase] (EC 2.4.1.129)	desc:Escherichia Coli SCBcol-6A EC_number:2.4.1.129 transl_table:11	99.89
combinedRS218NCBI.1	RS218_NCBI.gbk		88734	90500		Cell division protein FtsI [Peptidoglycan synthetase] (EC 2.4.1.129)	transl_table:11 EC_number:2.4.1.129 desc:Escherichia coli RS218combinedNCBI	scaffold_12	SCBcol-5.gbk		31037	32803		Cell division protein FtsI [Peptidoglycan synthetase] (EC 2.4.1.129)	transl_table:11 EC_number:2.4.1.129 desc:Escherichia Coli SCBcol-5	99.55
combinedRS218NCBI.1	RS218_NCBI.gbk		88734	90500		Cell division protein FtsI [Peptidoglycan synthetase] (EC 2.4.1.129)	transl_table:11 EC_number:2.4.1.129 desc:Escherichia coli RS218combinedNCBI	scaffold_12	SCB5.gbk		128743	130509		Cell division protein FtsI [Peptidoglycan synthetase] (EC 2.4.1.129)	transl_table:11 desc:Escherichia Coli SCB5 EC_number:2.4.1.129	98.75
combinedRS218NCBI.1	RS218_NCBI.gbk		88734	90500		Cell division protein FtsI [Peptidoglycan synthetase] (EC 2.4.1.129)	transl_table:11 EC_number:2.4.1.129 desc:Escherichia coli RS218combinedNCBI	scaffold_2	SCB29.gbk		128757	130523		Cell division protein FtsI [Peptidoglycan synthetase] (EC 2.4.1.129)	EC_number:2.4.1.129 desc:Escherichia Coli SCB29 transl_table:11	98.75
combinedRS218NCBI.1	RS218_NCBI.gbk		88734	90500		Cell division protein FtsI [Peptidoglycan synthetase] (EC 2.4.1.129)	transl_table:11 EC_number:2.4.1.129 desc:Escherichia coli RS218combinedNCBI	combinedRS218NCBI.1	RS218_NCBI.gbk		88734	90500		Cell division protein FtsI [Peptidoglycan synthetase] (EC 2.4.1.129)	transl_table:11 EC_number:2.4.1.129 desc:Escherichia coli RS218combinedNCBI	100
combinedRS218NCBI.1	RS218_NCBI.gbk		88734	90500		Cell division protein FtsI [Peptidoglycan synthetase] (EC 2.4.1.129)	transl_table:11 EC_number:2.4.1.129 desc:Escherichia coli RS218combinedNCBI	scaffold_5	SCB58.gbk		31037	32803		Cell division protein FtsI [Peptidoglycan synthetase] (EC 2.4.1.129)	transl_table:11 desc:Escherichia Coli SCB58 EC_number:2.4.1.129	99.55
combinedRS218NCBI.1	RS218_NCBI.gbk		88734	90500		Cell division protein FtsI [Peptidoglycan synthetase] (EC 2.4.1.129)	transl_table:11 EC_number:2.4.1.129 desc:Escherichia coli RS218combinedNCBI	scaffold_4	SCB12.gbk		130490	132256		Cell division protein FtsI [Peptidoglycan synthetase] (EC 2.4.1.129)	EC_number:2.4.1.129 desc:Escherichia coli SCB12 transl_table:11	100
combinedRS218NCBI.1	RS218_NCBI.gbk		88734	90500		Cell division protein FtsI [Peptidoglycan synthetase] (EC 2.4.1.129)	transl_table:11 EC_number:2.4.1.129 desc:Escherichia coli RS218combinedNCBI	gi|636871230|gb|JMKH01000074.1|	SCB34_.gbk		139145	140911		Cell division protein FtsI [Peptidoglycan synthetase] (EC 2.4.1.129)	desc:Escherichia coli SCB34 EC_number:2.4.1.129 transl_table:11	99.55
combinedRS218NCBI.1	RS218_NCBI.gbk		88734	90500		Cell division protein FtsI [Peptidoglycan synthetase] (EC 2.4.1.129)	transl_table:11 EC_number:2.4.1.129 desc:Escherichia coli RS218combinedNCBI	scaffold_11	SCBcol-1.gbk		128867	130633		Cell division protein FtsI [Peptidoglycan synthetase] (EC 2.4.1.129)	transl_table:11 desc:Escherichia Coli SCBcol-1 EC_number:2.4.1.129	98.75
combinedRS218NCBI.1	RS218_NCBI.gbk		88734	90500		Cell division protein FtsI [Peptidoglycan synthetase] (EC 2.4.1.129)	transl_table:11 EC_number:2.4.1.129 desc:Escherichia coli RS218combinedNCBI	scaffold_5	SCBcol-3.gbk		130277	132043		Cell division protein FtsI [Peptidoglycan synthetase] (EC 2.4.1.129)	EC_number:2.4.1.129 desc:Unknown Coli SCBcol-3 transl_table:11	98.64
combinedRS218NCBI.1	RS218_NCBI.gbk		88734	90500		Cell division protein FtsI [Peptidoglycan synthetase] (EC 2.4.1.129)	transl_table:11 EC_number:2.4.1.129 desc:Escherichia coli RS218combinedNCBI	scaffold_4	SCBcol-4.gbk		130772	132538		Cell division protein FtsI [Peptidoglycan synthetase] (EC 2.4.1.129)	desc:Escherichia Coli SCBcol-4 EC_number:2.4.1.129 transl_table:11	98.47
combinedRS218NCBI.1	RS218_NCBI.gbk		88734	90500		Cell division protein FtsI [Peptidoglycan synthetase] (EC 2.4.1.129)	transl_table:11 EC_number:2.4.1.129 desc:Escherichia coli RS218combinedNCBI	scaffold_9	SCBcol-2.gbk		128861	130627		Cell division protein FtsI [Peptidoglycan synthetase] (EC 2.4.1.129)	EC_number:2.4.1.129 desc:Escherichia Coli SCBcol-2 transl_table:11	98.36
combinedRS218NCBI.1	RS218_NCBI.gbk		90487	91974		UDP-N-acetylmuramoyl-dipeptide--2;6- diaminopimelate ligase (EC 6.3.2.13)	transl_table:11 EC_number:6.3.2.13 desc:Escherichia coli RS218combinedNCBI	scaffold_11	SCBcol-1.gbk		127393	128880		UDP-N-acetylmuramoyl-dipeptide--2;6- diaminopimelate ligase (EC 6.3.2.13)	EC_number:6.3.2.13 desc:Escherichia Coli SCBcol-1 transl_table:11	97.72
combinedRS218NCBI.1	RS218_NCBI.gbk		90487	91974		UDP-N-acetylmuramoyl-dipeptide--2;6- diaminopimelate ligase (EC 6.3.2.13)	transl_table:11 EC_number:6.3.2.13 desc:Escherichia coli RS218combinedNCBI	scaffold_4	SCB12.gbk		132243	133730		UDP-N-acetylmuramoyl-dipeptide--2;6- diaminopimelate ligase (EC 6.3.2.13)	desc:Escherichia coli SCB12 EC_number:6.3.2.13 transl_table:11	100
combinedRS218NCBI.1	RS218_NCBI.gbk		90487	91974		UDP-N-acetylmuramoyl-dipeptide--2;6- diaminopimelate ligase (EC 6.3.2.13)	transl_table:11 EC_number:6.3.2.13 desc:Escherichia coli RS218combinedNCBI	scaffold_4	SCBcol-4.gbk		129298	130785		UDP-N-acetylmuramoyl-dipeptide--2;6- diaminopimelate ligase (EC 6.3.2.13)	transl_table:11 desc:Escherichia Coli SCBcol-4 EC_number:6.3.2.13	97.65
combinedRS218NCBI.1	RS218_NCBI.gbk		90487	91974		UDP-N-acetylmuramoyl-dipeptide--2;6- diaminopimelate ligase (EC 6.3.2.13)	transl_table:11 EC_number:6.3.2.13 desc:Escherichia coli RS218combinedNCBI	scaffold_2	SCB29.gbk		127283	128770		UDP-N-acetylmuramoyl-dipeptide--2;6- diaminopimelate ligase (EC 6.3.2.13)	transl_table:11 desc:Escherichia Coli SCB29 EC_number:6.3.2.13	97.38
combinedRS218NCBI.1	RS218_NCBI.gbk		90487	91974		UDP-N-acetylmuramoyl-dipeptide--2;6- diaminopimelate ligase (EC 6.3.2.13)	transl_table:11 EC_number:6.3.2.13 desc:Escherichia coli RS218combinedNCBI	scaffold_12	SCB5.gbk		127269	128756		UDP-N-acetylmuramoyl-dipeptide--2;6- diaminopimelate ligase (EC 6.3.2.13)	EC_number:6.3.2.13 desc:Escherichia Coli SCB5 transl_table:11	97.38
combinedRS218NCBI.1	RS218_NCBI.gbk		90487	91974		UDP-N-acetylmuramoyl-dipeptide--2;6- diaminopimelate ligase (EC 6.3.2.13)	transl_table:11 EC_number:6.3.2.13 desc:Escherichia coli RS218combinedNCBI	scaffold_9	SCBcol-2.gbk		127387	128874		UDP-N-acetylmuramoyl-dipeptide--2;6- diaminopimelate ligase (EC 6.3.2.13)	transl_table:11 desc:Escherichia Coli SCBcol-2 EC_number:6.3.2.13	97.38
combinedRS218NCBI.1	RS218_NCBI.gbk		90487	91974		UDP-N-acetylmuramoyl-dipeptide--2;6- diaminopimelate ligase (EC 6.3.2.13)	transl_table:11 EC_number:6.3.2.13 desc:Escherichia coli RS218combinedNCBI	gi|636871230|gb|JMKH01000074.1|	SCB34_.gbk		137671	139158		UDP-N-acetylmuramoyl-dipeptide--2;6- diaminopimelate ligase (EC 6.3.2.13)	transl_table:11 desc:Escherichia coli SCB34 EC_number:6.3.2.13	99.06
combinedRS218NCBI.1	RS218_NCBI.gbk		90487	91974		UDP-N-acetylmuramoyl-dipeptide--2;6- diaminopimelate ligase (EC 6.3.2.13)	transl_table:11 EC_number:6.3.2.13 desc:Escherichia coli RS218combinedNCBI	scaffold_4	SCBcol-6.gbk		213357	214844		UDP-N-acetylmuramoyl-dipeptide--2;6- diaminopimelate ligase (EC 6.3.2.13)	transl_table:11 desc:Escherichia Coli SCBcol-6A EC_number:6.3.2.13	99.26
combinedRS218NCBI.1	RS218_NCBI.gbk		90487	91974		UDP-N-acetylmuramoyl-dipeptide--2;6- diaminopimelate ligase (EC 6.3.2.13)	transl_table:11 EC_number:6.3.2.13 desc:Escherichia coli RS218combinedNCBI	combinedRS218NCBI.1	RS218_NCBI.gbk		90487	91974		UDP-N-acetylmuramoyl-dipeptide--2;6- diaminopimelate ligase (EC 6.3.2.13)	EC_number:6.3.2.13 desc:Escherichia coli RS218combinedNCBI transl_table:11	100
combinedRS218NCBI.1	RS218_NCBI.gbk		90487	91974		UDP-N-acetylmuramoyl-dipeptide--2;6- diaminopimelate ligase (EC 6.3.2.13)	transl_table:11 EC_number:6.3.2.13 desc:Escherichia coli RS218combinedNCBI	scaffold_5	SCB58.gbk		29563	31050		UDP-N-acetylmuramoyl-dipeptide--2;6- diaminopimelate ligase (EC 6.3.2.13)	EC_number:6.3.2.13 desc:Escherichia Coli SCB58 transl_table:11	99.06
combinedRS218NCBI.1	RS218_NCBI.gbk		90487	91974		UDP-N-acetylmuramoyl-dipeptide--2;6- diaminopimelate ligase (EC 6.3.2.13)	transl_table:11 EC_number:6.3.2.13 desc:Escherichia coli RS218combinedNCBI	scaffold_5	SCBcol-3.gbk		128803	130290		UDP-N-acetylmuramoyl-dipeptide--2;6- diaminopimelate ligase (EC 6.3.2.13)	transl_table:11 desc:Unknown Coli SCBcol-3 EC_number:6.3.2.13	97.51
combinedRS218NCBI.1	RS218_NCBI.gbk		90487	91974		UDP-N-acetylmuramoyl-dipeptide--2;6- diaminopimelate ligase (EC 6.3.2.13)	transl_table:11 EC_number:6.3.2.13 desc:Escherichia coli RS218combinedNCBI	scaffold_12	SCBcol-5.gbk		29563	31050		UDP-N-acetylmuramoyl-dipeptide--2;6- diaminopimelate ligase (EC 6.3.2.13)	transl_table:11 EC_number:6.3.2.13 desc:Escherichia Coli SCBcol-5	99.06
combinedRS218NCBI.1	RS218_NCBI.gbk		91971	93329		UDP-N-acetylmuramoyl-tripeptide--D-alanyl-D- alanine ligase (EC 6.3.2.10)	transl_table:11 desc:Escherichia coli RS218combinedNCBI EC_number:6.3.2.10	scaffold_11	SCBcol-1.gbk		126038	127396		UDP-N-acetylmuramoyl-tripeptide--D-alanyl-D- alanine ligase (EC 6.3.2.10)	transl_table:11 EC_number:6.3.2.10 desc:Escherichia Coli SCBcol-1	96.17
combinedRS218NCBI.1	RS218_NCBI.gbk		91971	93329		UDP-N-acetylmuramoyl-tripeptide--D-alanyl-D- alanine ligase (EC 6.3.2.10)	transl_table:11 desc:Escherichia coli RS218combinedNCBI EC_number:6.3.2.10	scaffold_4	SCB12.gbk		133727	135085		UDP-N-acetylmuramoyl-tripeptide--D-alanyl-D- alanine ligase (EC 6.3.2.10)	desc:Escherichia coli SCB12 EC_number:6.3.2.10 transl_table:11	100
combinedRS218NCBI.1	RS218_NCBI.gbk		91971	93329		UDP-N-acetylmuramoyl-tripeptide--D-alanyl-D- alanine ligase (EC 6.3.2.10)	transl_table:11 desc:Escherichia coli RS218combinedNCBI EC_number:6.3.2.10	scaffold_12	SCB5.gbk		125914	127272		UDP-N-acetylmuramoyl-tripeptide--D-alanyl-D- alanine ligase (EC 6.3.2.10)	transl_table:11 EC_number:6.3.2.10 desc:Escherichia Coli SCB5	97.2
combinedRS218NCBI.1	RS218_NCBI.gbk		91971	93329		UDP-N-acetylmuramoyl-tripeptide--D-alanyl-D- alanine ligase (EC 6.3.2.10)	transl_table:11 desc:Escherichia coli RS218combinedNCBI EC_number:6.3.2.10	combinedRS218NCBI.1	RS218_NCBI.gbk		91971	93329		UDP-N-acetylmuramoyl-tripeptide--D-alanyl-D- alanine ligase (EC 6.3.2.10)	EC_number:6.3.2.10 desc:Escherichia coli RS218combinedNCBI transl_table:11	100
combinedRS218NCBI.1	RS218_NCBI.gbk		91971	93329		UDP-N-acetylmuramoyl-tripeptide--D-alanyl-D- alanine ligase (EC 6.3.2.10)	transl_table:11 desc:Escherichia coli RS218combinedNCBI EC_number:6.3.2.10	gi|636871230|gb|JMKH01000074.1|	SCB34_.gbk		136316	137674		UDP-N-acetylmuramoyl-tripeptide--D-alanyl-D- alanine ligase (EC 6.3.2.10)	EC_number:6.3.2.10 desc:Escherichia coli SCB34 transl_table:11	99.71
combinedRS218NCBI.1	RS218_NCBI.gbk		91971	93329		UDP-N-acetylmuramoyl-tripeptide--D-alanyl-D- alanine ligase (EC 6.3.2.10)	transl_table:11 desc:Escherichia coli RS218combinedNCBI EC_number:6.3.2.10	scaffold_2	SCB29.gbk		125928	127286		UDP-N-acetylmuramoyl-tripeptide--D-alanyl-D- alanine ligase (EC 6.3.2.10)	EC_number:6.3.2.10 desc:Escherichia Coli SCB29 transl_table:11	97.2
combinedRS218NCBI.1	RS218_NCBI.gbk		91971	93329		UDP-N-acetylmuramoyl-tripeptide--D-alanyl-D- alanine ligase (EC 6.3.2.10)	transl_table:11 desc:Escherichia coli RS218combinedNCBI EC_number:6.3.2.10	scaffold_5	SCB58.gbk		28208	29566		UDP-N-acetylmuramoyl-tripeptide--D-alanyl-D- alanine ligase (EC 6.3.2.10)	desc:Escherichia Coli SCB58 EC_number:6.3.2.10 transl_table:11	99.71
combinedRS218NCBI.1	RS218_NCBI.gbk		91971	93329		UDP-N-acetylmuramoyl-tripeptide--D-alanyl-D- alanine ligase (EC 6.3.2.10)	transl_table:11 desc:Escherichia coli RS218combinedNCBI EC_number:6.3.2.10	scaffold_5	SCBcol-3.gbk		127448	128806		UDP-N-acetylmuramoyl-tripeptide--D-alanyl-D- alanine ligase (EC 6.3.2.10)	transl_table:11 EC_number:6.3.2.10 desc:Unknown Coli SCBcol-3	96.98
combinedRS218NCBI.1	RS218_NCBI.gbk		91971	93329		UDP-N-acetylmuramoyl-tripeptide--D-alanyl-D- alanine ligase (EC 6.3.2.10)	transl_table:11 desc:Escherichia coli RS218combinedNCBI EC_number:6.3.2.10	scaffold_4	SCBcol-6.gbk		214841	216199		UDP-N-acetylmuramoyl-tripeptide--D-alanyl-D- alanine ligase (EC 6.3.2.10)	desc:Escherichia Coli SCBcol-6A EC_number:6.3.2.10 transl_table:11	99.56
combinedRS218NCBI.1	RS218_NCBI.gbk		91971	93329		UDP-N-acetylmuramoyl-tripeptide--D-alanyl-D- alanine ligase (EC 6.3.2.10)	transl_table:11 desc:Escherichia coli RS218combinedNCBI EC_number:6.3.2.10	scaffold_4	SCBcol-4.gbk		127943	129301		UDP-N-acetylmuramoyl-tripeptide--D-alanyl-D- alanine ligase (EC 6.3.2.10)	desc:Escherichia Coli SCBcol-4 EC_number:6.3.2.10 transl_table:11	96.91
combinedRS218NCBI.1	RS218_NCBI.gbk		91971	93329		UDP-N-acetylmuramoyl-tripeptide--D-alanyl-D- alanine ligase (EC 6.3.2.10)	transl_table:11 desc:Escherichia coli RS218combinedNCBI EC_number:6.3.2.10	scaffold_9	SCBcol-2.gbk		126032	127390		UDP-N-acetylmuramoyl-tripeptide--D-alanyl-D- alanine ligase (EC 6.3.2.10)	transl_table:11 EC_number:6.3.2.10 desc:Escherichia Coli SCBcol-2	97.28
combinedRS218NCBI.1	RS218_NCBI.gbk		91971	93329		UDP-N-acetylmuramoyl-tripeptide--D-alanyl-D- alanine ligase (EC 6.3.2.10)	transl_table:11 desc:Escherichia coli RS218combinedNCBI EC_number:6.3.2.10	scaffold_12	SCBcol-5.gbk		28208	29566		UDP-N-acetylmuramoyl-tripeptide--D-alanyl-D- alanine ligase (EC 6.3.2.10)	EC_number:6.3.2.10 desc:Escherichia Coli SCBcol-5 transl_table:11	99.71
combinedRS218NCBI.1	RS218_NCBI.gbk		93323	94405		Phospho-N-acetylmuramoyl-pentapeptide- transferase (EC 2.7.8.13)	transl_table:11 desc:Escherichia coli RS218combinedNCBI EC_number:2.7.8.13	scaffold_5	SCB58.gbk		27132	28214		Phospho-N-acetylmuramoyl-pentapeptide- transferase (EC 2.7.8.13)	EC_number:2.7.8.13 desc:Escherichia Coli SCB58 transl_table:11	99.82
combinedRS218NCBI.1	RS218_NCBI.gbk		93323	94405		Phospho-N-acetylmuramoyl-pentapeptide- transferase (EC 2.7.8.13)	transl_table:11 desc:Escherichia coli RS218combinedNCBI EC_number:2.7.8.13	scaffold_12	SCBcol-5.gbk		27132	28214		Phospho-N-acetylmuramoyl-pentapeptide- transferase (EC 2.7.8.13)	transl_table:11 desc:Escherichia Coli SCBcol-5 EC_number:2.7.8.13	99.82
combinedRS218NCBI.1	RS218_NCBI.gbk		93323	94405		Phospho-N-acetylmuramoyl-pentapeptide- transferase (EC 2.7.8.13)	transl_table:11 desc:Escherichia coli RS218combinedNCBI EC_number:2.7.8.13	scaffold_4	SCBcol-4.gbk		126867	127949		Phospho-N-acetylmuramoyl-pentapeptide- transferase (EC 2.7.8.13)	desc:Escherichia Coli SCBcol-4 EC_number:2.7.8.13 transl_table:11	97.32
combinedRS218NCBI.1	RS218_NCBI.gbk		93323	94405		Phospho-N-acetylmuramoyl-pentapeptide- transferase (EC 2.7.8.13)	transl_table:11 desc:Escherichia coli RS218combinedNCBI EC_number:2.7.8.13	scaffold_5	SCBcol-3.gbk		126372	127454		Phospho-N-acetylmuramoyl-pentapeptide- transferase (EC 2.7.8.13)	EC_number:2.7.8.13 desc:Unknown Coli SCBcol-3 transl_table:11	97.23
combinedRS218NCBI.1	RS218_NCBI.gbk		93323	94405		Phospho-N-acetylmuramoyl-pentapeptide- transferase (EC 2.7.8.13)	transl_table:11 desc:Escherichia coli RS218combinedNCBI EC_number:2.7.8.13	scaffold_9	SCBcol-2.gbk		124956	126038		Phospho-N-acetylmuramoyl-pentapeptide- transferase (EC 2.7.8.13)	desc:Escherichia Coli SCBcol-2 EC_number:2.7.8.13 transl_table:11	97.69
combinedRS218NCBI.1	RS218_NCBI.gbk		93323	94405		Phospho-N-acetylmuramoyl-pentapeptide- transferase (EC 2.7.8.13)	transl_table:11 desc:Escherichia coli RS218combinedNCBI EC_number:2.7.8.13	scaffold_11	SCBcol-1.gbk		124962	126044		Phospho-N-acetylmuramoyl-pentapeptide- transferase (EC 2.7.8.13)	EC_number:2.7.8.13 desc:Escherichia Coli SCBcol-1 transl_table:11	97.88
combinedRS218NCBI.1	RS218_NCBI.gbk		93323	94405		Phospho-N-acetylmuramoyl-pentapeptide- transferase (EC 2.7.8.13)	transl_table:11 desc:Escherichia coli RS218combinedNCBI EC_number:2.7.8.13	scaffold_4	SCB12.gbk		135079	136161		Phospho-N-acetylmuramoyl-pentapeptide- transferase (EC 2.7.8.13)	desc:Escherichia coli SCB12 EC_number:2.7.8.13 transl_table:11	100
combinedRS218NCBI.1	RS218_NCBI.gbk		93323	94405		Phospho-N-acetylmuramoyl-pentapeptide- transferase (EC 2.7.8.13)	transl_table:11 desc:Escherichia coli RS218combinedNCBI EC_number:2.7.8.13	combinedRS218NCBI.1	RS218_NCBI.gbk		93323	94405		Phospho-N-acetylmuramoyl-pentapeptide- transferase (EC 2.7.8.13)	EC_number:2.7.8.13 desc:Escherichia coli RS218combinedNCBI transl_table:11	100
combinedRS218NCBI.1	RS218_NCBI.gbk		93323	94405		Phospho-N-acetylmuramoyl-pentapeptide- transferase (EC 2.7.8.13)	transl_table:11 desc:Escherichia coli RS218combinedNCBI EC_number:2.7.8.13	scaffold_2	SCB29.gbk		124852	125934		Phospho-N-acetylmuramoyl-pentapeptide- transferase (EC 2.7.8.13)	desc:Escherichia Coli SCB29 EC_number:2.7.8.13 transl_table:11	97.78
combinedRS218NCBI.1	RS218_NCBI.gbk		93323	94405		Phospho-N-acetylmuramoyl-pentapeptide- transferase (EC 2.7.8.13)	transl_table:11 desc:Escherichia coli RS218combinedNCBI EC_number:2.7.8.13	scaffold_4	SCBcol-6.gbk		216193	217275		Phospho-N-acetylmuramoyl-pentapeptide- transferase (EC 2.7.8.13)	EC_number:2.7.8.13 desc:Escherichia Coli SCBcol-6A transl_table:11	98.52
combinedRS218NCBI.1	RS218_NCBI.gbk		93323	94405		Phospho-N-acetylmuramoyl-pentapeptide- transferase (EC 2.7.8.13)	transl_table:11 desc:Escherichia coli RS218combinedNCBI EC_number:2.7.8.13	gi|636871230|gb|JMKH01000074.1|	SCB34_.gbk		135240	136322		Phospho-N-acetylmuramoyl-pentapeptide- transferase (EC 2.7.8.13)	transl_table:11 EC_number:2.7.8.13 desc:Escherichia coli SCB34	99.82
combinedRS218NCBI.1	RS218_NCBI.gbk		93323	94405		Phospho-N-acetylmuramoyl-pentapeptide- transferase (EC 2.7.8.13)	transl_table:11 desc:Escherichia coli RS218combinedNCBI EC_number:2.7.8.13	scaffold_12	SCB5.gbk		124838	125920		Phospho-N-acetylmuramoyl-pentapeptide- transferase (EC 2.7.8.13)	transl_table:11 desc:Escherichia Coli SCB5 EC_number:2.7.8.13	97.78
combinedRS218NCBI.1	RS218_NCBI.gbk		94408	95724		UDP-N-acetylmuramoyl-L-alanine--D-glutamate ligase (EC 6.3.2.9)	transl_table:11 desc:Escherichia coli RS218combinedNCBI EC_number:6.3.2.9	combinedRS218NCBI.1	RS218_NCBI.gbk		94408	95724		UDP-N-acetylmuramoyl-L-alanine--D-glutamate ligase (EC 6.3.2.9)	desc:Escherichia coli RS218combinedNCBI EC_number:6.3.2.9 transl_table:11	100
combinedRS218NCBI.1	RS218_NCBI.gbk		94408	95724		UDP-N-acetylmuramoyl-L-alanine--D-glutamate ligase (EC 6.3.2.9)	transl_table:11 desc:Escherichia coli RS218combinedNCBI EC_number:6.3.2.9	scaffold_9	SCBcol-2.gbk		123637	124953		UDP-N-acetylmuramoyl-L-alanine--D-glutamate ligase (EC 6.3.2.9)	EC_number:6.3.2.9 desc:Escherichia Coli SCBcol-2 transl_table:11	98.03
combinedRS218NCBI.1	RS218_NCBI.gbk		94408	95724		UDP-N-acetylmuramoyl-L-alanine--D-glutamate ligase (EC 6.3.2.9)	transl_table:11 desc:Escherichia coli RS218combinedNCBI EC_number:6.3.2.9	scaffold_4	SCB12.gbk		136164	137480		UDP-N-acetylmuramoyl-L-alanine--D-glutamate ligase (EC 6.3.2.9)	desc:Escherichia coli SCB12 EC_number:6.3.2.9 transl_table:11	100
combinedRS218NCBI.1	RS218_NCBI.gbk		94408	95724		UDP-N-acetylmuramoyl-L-alanine--D-glutamate ligase (EC 6.3.2.9)	transl_table:11 desc:Escherichia coli RS218combinedNCBI EC_number:6.3.2.9	scaffold_5	SCBcol-3.gbk		125053	126369		UDP-N-acetylmuramoyl-L-alanine--D-glutamate ligase (EC 6.3.2.9)	desc:Unknown Coli SCBcol-3 EC_number:6.3.2.9 transl_table:11	98.1
combinedRS218NCBI.1	RS218_NCBI.gbk		94408	95724		UDP-N-acetylmuramoyl-L-alanine--D-glutamate ligase (EC 6.3.2.9)	transl_table:11 desc:Escherichia coli RS218combinedNCBI EC_number:6.3.2.9	scaffold_2	SCB29.gbk		123533	124849		UDP-N-acetylmuramoyl-L-alanine--D-glutamate ligase (EC 6.3.2.9)	EC_number:6.3.2.9 desc:Escherichia Coli SCB29 transl_table:11	97.8
combinedRS218NCBI.1	RS218_NCBI.gbk		94408	95724		UDP-N-acetylmuramoyl-L-alanine--D-glutamate ligase (EC 6.3.2.9)	transl_table:11 desc:Escherichia coli RS218combinedNCBI EC_number:6.3.2.9	scaffold_4	SCBcol-4.gbk		125548	126864		UDP-N-acetylmuramoyl-L-alanine--D-glutamate ligase (EC 6.3.2.9)	desc:Escherichia Coli SCBcol-4 EC_number:6.3.2.9 transl_table:11	98.18
combinedRS218NCBI.1	RS218_NCBI.gbk		94408	95724		UDP-N-acetylmuramoyl-L-alanine--D-glutamate ligase (EC 6.3.2.9)	transl_table:11 desc:Escherichia coli RS218combinedNCBI EC_number:6.3.2.9	scaffold_11	SCBcol-1.gbk		123643	124959		UDP-N-acetylmuramoyl-L-alanine--D-glutamate ligase (EC 6.3.2.9)	EC_number:6.3.2.9 desc:Escherichia Coli SCBcol-1 transl_table:11	97.8
combinedRS218NCBI.1	RS218_NCBI.gbk		94408	95724		UDP-N-acetylmuramoyl-L-alanine--D-glutamate ligase (EC 6.3.2.9)	transl_table:11 desc:Escherichia coli RS218combinedNCBI EC_number:6.3.2.9	gi|636871230|gb|JMKH01000074.1|	SCB34_.gbk		133921	135237		UDP-N-acetylmuramoyl-L-alanine--D-glutamate ligase (EC 6.3.2.9)	transl_table:11 EC_number:6.3.2.9 desc:Escherichia coli SCB34	99.16
combinedRS218NCBI.1	RS218_NCBI.gbk		94408	95724		UDP-N-acetylmuramoyl-L-alanine--D-glutamate ligase (EC 6.3.2.9)	transl_table:11 desc:Escherichia coli RS218combinedNCBI EC_number:6.3.2.9	scaffold_12	SCB5.gbk		123519	124835		UDP-N-acetylmuramoyl-L-alanine--D-glutamate ligase (EC 6.3.2.9)	EC_number:6.3.2.9 desc:Escherichia Coli SCB5 transl_table:11	97.8
combinedRS218NCBI.1	RS218_NCBI.gbk		94408	95724		UDP-N-acetylmuramoyl-L-alanine--D-glutamate ligase (EC 6.3.2.9)	transl_table:11 desc:Escherichia coli RS218combinedNCBI EC_number:6.3.2.9	scaffold_5	SCB58.gbk		25813	27129		UDP-N-acetylmuramoyl-L-alanine--D-glutamate ligase (EC 6.3.2.9)	transl_table:11 desc:Escherichia Coli SCB58 EC_number:6.3.2.9	99.16
combinedRS218NCBI.1	RS218_NCBI.gbk		94408	95724		UDP-N-acetylmuramoyl-L-alanine--D-glutamate ligase (EC 6.3.2.9)	transl_table:11 desc:Escherichia coli RS218combinedNCBI EC_number:6.3.2.9	scaffold_12	SCBcol-5.gbk		25813	27129		UDP-N-acetylmuramoyl-L-alanine--D-glutamate ligase (EC 6.3.2.9)	transl_table:11 desc:Escherichia Coli SCBcol-5 EC_number:6.3.2.9	99.16
combinedRS218NCBI.1	RS218_NCBI.gbk		94408	95724		UDP-N-acetylmuramoyl-L-alanine--D-glutamate ligase (EC 6.3.2.9)	transl_table:11 desc:Escherichia coli RS218combinedNCBI EC_number:6.3.2.9	scaffold_4	SCBcol-6.gbk		217278	218594		UDP-N-acetylmuramoyl-L-alanine--D-glutamate ligase (EC 6.3.2.9)	EC_number:6.3.2.9 desc:Escherichia Coli SCBcol-6A transl_table:11	99.24
combinedRS218NCBI.1	RS218_NCBI.gbk		95724	96968		Peptidoglycan glycosyltransferase FtsW (EC 2.4.1.129)	transl_table:11 desc:Escherichia coli RS218combinedNCBI EC_number:2.4.1.129	scaffold_12	SCB5.gbk		122275	123519		Peptidoglycan glycosyltransferase FtsW (EC 2.4.1.129)	EC_number:2.4.1.129 desc:Escherichia Coli SCB5 transl_table:11	97.11
combinedRS218NCBI.1	RS218_NCBI.gbk		95724	96968		Peptidoglycan glycosyltransferase FtsW (EC 2.4.1.129)	transl_table:11 desc:Escherichia coli RS218combinedNCBI EC_number:2.4.1.129	scaffold_2	SCB29.gbk		122289	123533		Peptidoglycan glycosyltransferase FtsW (EC 2.4.1.129)	transl_table:11 desc:Escherichia Coli SCB29 EC_number:2.4.1.129	97.11
combinedRS218NCBI.1	RS218_NCBI.gbk		95724	96968		Peptidoglycan glycosyltransferase FtsW (EC 2.4.1.129)	transl_table:11 desc:Escherichia coli RS218combinedNCBI EC_number:2.4.1.129	combinedRS218NCBI.1	RS218_NCBI.gbk		95724	96968		Peptidoglycan glycosyltransferase FtsW (EC 2.4.1.129)	EC_number:2.4.1.129 desc:Escherichia coli RS218combinedNCBI transl_table:11	100
combinedRS218NCBI.1	RS218_NCBI.gbk		95724	96968		Peptidoglycan glycosyltransferase FtsW (EC 2.4.1.129)	transl_table:11 desc:Escherichia coli RS218combinedNCBI EC_number:2.4.1.129	scaffold_4	SCBcol-6.gbk		218594	219838		Peptidoglycan glycosyltransferase FtsW (EC 2.4.1.129)	desc:Escherichia Coli SCBcol-6A EC_number:2.4.1.129 transl_table:11	99.84
combinedRS218NCBI.1	RS218_NCBI.gbk		95724	96968		Peptidoglycan glycosyltransferase FtsW (EC 2.4.1.129)	transl_table:11 desc:Escherichia coli RS218combinedNCBI EC_number:2.4.1.129	scaffold_4	SCB12.gbk		137480	138724		Peptidoglycan glycosyltransferase FtsW (EC 2.4.1.129)	desc:Escherichia coli SCB12 EC_number:2.4.1.129 transl_table:11	100
combinedRS218NCBI.1	RS218_NCBI.gbk		95724	96968		Peptidoglycan glycosyltransferase FtsW (EC 2.4.1.129)	transl_table:11 desc:Escherichia coli RS218combinedNCBI EC_number:2.4.1.129	scaffold_9	SCBcol-2.gbk		122393	123637		Peptidoglycan glycosyltransferase FtsW (EC 2.4.1.129)	EC_number:2.4.1.129 desc:Escherichia Coli SCBcol-2 transl_table:11	98.15
combinedRS218NCBI.1	RS218_NCBI.gbk		95724	96968		Peptidoglycan glycosyltransferase FtsW (EC 2.4.1.129)	transl_table:11 desc:Escherichia coli RS218combinedNCBI EC_number:2.4.1.129	scaffold_11	SCBcol-1.gbk		122399	123643		Peptidoglycan glycosyltransferase FtsW (EC 2.4.1.129)	transl_table:11 desc:Escherichia Coli SCBcol-1 EC_number:2.4.1.129	98.07
combinedRS218NCBI.1	RS218_NCBI.gbk		95724	96968		Peptidoglycan glycosyltransferase FtsW (EC 2.4.1.129)	transl_table:11 desc:Escherichia coli RS218combinedNCBI EC_number:2.4.1.129	scaffold_5	SCBcol-3.gbk		123809	125053		Peptidoglycan glycosyltransferase FtsW (EC 2.4.1.129)	desc:Unknown Coli SCBcol-3 EC_number:2.4.1.129 transl_table:11	98.55
combinedRS218NCBI.1	RS218_NCBI.gbk		95724	96968		Peptidoglycan glycosyltransferase FtsW (EC 2.4.1.129)	transl_table:11 desc:Escherichia coli RS218combinedNCBI EC_number:2.4.1.129	gi|636871230|gb|JMKH01000074.1|	SCB34_.gbk		132677	133921		Peptidoglycan glycosyltransferase FtsW (EC 2.4.1.129)	transl_table:11 EC_number:2.4.1.129 desc:Escherichia coli SCB34	99.36
combinedRS218NCBI.1	RS218_NCBI.gbk		95724	96968		Peptidoglycan glycosyltransferase FtsW (EC 2.4.1.129)	transl_table:11 desc:Escherichia coli RS218combinedNCBI EC_number:2.4.1.129	scaffold_4	SCBcol-4.gbk		124304	125548		Peptidoglycan glycosyltransferase FtsW (EC 2.4.1.129)	transl_table:11 desc:Escherichia Coli SCBcol-4 EC_number:2.4.1.129	98.71
combinedRS218NCBI.1	RS218_NCBI.gbk		95724	96968		Peptidoglycan glycosyltransferase FtsW (EC 2.4.1.129)	transl_table:11 desc:Escherichia coli RS218combinedNCBI EC_number:2.4.1.129	scaffold_12	SCBcol-5.gbk		24569	25813		Peptidoglycan glycosyltransferase FtsW (EC 2.4.1.129)	transl_table:11 desc:Escherichia Coli SCBcol-5 EC_number:2.4.1.129	99.36
combinedRS218NCBI.1	RS218_NCBI.gbk		95724	96968		Peptidoglycan glycosyltransferase FtsW (EC 2.4.1.129)	transl_table:11 desc:Escherichia coli RS218combinedNCBI EC_number:2.4.1.129	scaffold_5	SCB58.gbk		24569	25813		Peptidoglycan glycosyltransferase FtsW (EC 2.4.1.129)	transl_table:11 EC_number:2.4.1.129 desc:Escherichia Coli SCB58	99.36
combinedRS218NCBI.1	RS218_NCBI.gbk		96965	98032		UDP-N-acetylglucosamine--N-acetylmuramyl- (pentapeptide) pyrophosphoryl-undecaprenol N-acetylglucosamine transferase (EC 2.4.1.227)	transl_table:11 EC_number:2.4.1.227 desc:Escherichia coli RS218combinedNCBI	scaffold_4	SCBcol-4.gbk		123240	124307		UDP-N-acetylglucosamine--N-acetylmuramyl- (pentapeptide) pyrophosphoryl-undecaprenol N-acetylglucosamine transferase (EC 2.4.1.227)	transl_table:11 EC_number:2.4.1.227 desc:Escherichia Coli SCBcol-4	98.31
combinedRS218NCBI.1	RS218_NCBI.gbk		96965	98032		UDP-N-acetylglucosamine--N-acetylmuramyl- (pentapeptide) pyrophosphoryl-undecaprenol N-acetylglucosamine transferase (EC 2.4.1.227)	transl_table:11 EC_number:2.4.1.227 desc:Escherichia coli RS218combinedNCBI	gi|636871230|gb|JMKH01000074.1|	SCB34_.gbk		131613	132680		UDP-N-acetylglucosamine--N-acetylmuramyl- (pentapeptide) pyrophosphoryl-undecaprenol N-acetylglucosamine transferase (EC 2.4.1.227)	transl_table:11 desc:Escherichia coli SCB34 EC_number:2.4.1.227	99.53
combinedRS218NCBI.1	RS218_NCBI.gbk		96965	98032		UDP-N-acetylglucosamine--N-acetylmuramyl- (pentapeptide) pyrophosphoryl-undecaprenol N-acetylglucosamine transferase (EC 2.4.1.227)	transl_table:11 EC_number:2.4.1.227 desc:Escherichia coli RS218combinedNCBI	scaffold_4	SCB12.gbk		138721	139788		UDP-N-acetylglucosamine--N-acetylmuramyl- (pentapeptide) pyrophosphoryl-undecaprenol N-acetylglucosamine transferase (EC 2.4.1.227)	desc:Escherichia coli SCB12 EC_number:2.4.1.227 transl_table:11	100
combinedRS218NCBI.1	RS218_NCBI.gbk		96965	98032		UDP-N-acetylglucosamine--N-acetylmuramyl- (pentapeptide) pyrophosphoryl-undecaprenol N-acetylglucosamine transferase (EC 2.4.1.227)	transl_table:11 EC_number:2.4.1.227 desc:Escherichia coli RS218combinedNCBI	scaffold_12	SCB5.gbk		121211	122278		UDP-N-acetylglucosamine--N-acetylmuramyl- (pentapeptide) pyrophosphoryl-undecaprenol N-acetylglucosamine transferase (EC 2.4.1.227)	transl_table:11 desc:Escherichia Coli SCB5 EC_number:2.4.1.227	98.41
combinedRS218NCBI.1	RS218_NCBI.gbk		96965	98032		UDP-N-acetylglucosamine--N-acetylmuramyl- (pentapeptide) pyrophosphoryl-undecaprenol N-acetylglucosamine transferase (EC 2.4.1.227)	transl_table:11 EC_number:2.4.1.227 desc:Escherichia coli RS218combinedNCBI	scaffold_9	SCBcol-2.gbk		121329	122396		UDP-N-acetylglucosamine--N-acetylmuramyl- (pentapeptide) pyrophosphoryl-undecaprenol N-acetylglucosamine transferase (EC 2.4.1.227)	desc:Escherichia Coli SCBcol-2 EC_number:2.4.1.227 transl_table:11	98.88
combinedRS218NCBI.1	RS218_NCBI.gbk		96965	98032		UDP-N-acetylglucosamine--N-acetylmuramyl- (pentapeptide) pyrophosphoryl-undecaprenol N-acetylglucosamine transferase (EC 2.4.1.227)	transl_table:11 EC_number:2.4.1.227 desc:Escherichia coli RS218combinedNCBI	scaffold_5	SCB58.gbk		23505	24572		UDP-N-acetylglucosamine--N-acetylmuramyl- (pentapeptide) pyrophosphoryl-undecaprenol N-acetylglucosamine transferase (EC 2.4.1.227)	desc:Escherichia Coli SCB58 EC_number:2.4.1.227 transl_table:11	99.53
combinedRS218NCBI.1	RS218_NCBI.gbk		96965	98032		UDP-N-acetylglucosamine--N-acetylmuramyl- (pentapeptide) pyrophosphoryl-undecaprenol N-acetylglucosamine transferase (EC 2.4.1.227)	transl_table:11 EC_number:2.4.1.227 desc:Escherichia coli RS218combinedNCBI	scaffold_11	SCBcol-1.gbk		121335	122402		UDP-N-acetylglucosamine--N-acetylmuramyl- (pentapeptide) pyrophosphoryl-undecaprenol N-acetylglucosamine transferase (EC 2.4.1.227)	transl_table:11 desc:Escherichia Coli SCBcol-1 EC_number:2.4.1.227	98.41
combinedRS218NCBI.1	RS218_NCBI.gbk		96965	98032		UDP-N-acetylglucosamine--N-acetylmuramyl- (pentapeptide) pyrophosphoryl-undecaprenol N-acetylglucosamine transferase (EC 2.4.1.227)	transl_table:11 EC_number:2.4.1.227 desc:Escherichia coli RS218combinedNCBI	scaffold_5	SCBcol-3.gbk		122745	123812		UDP-N-acetylglucosamine--N-acetylmuramyl- (pentapeptide) pyrophosphoryl-undecaprenol N-acetylglucosamine transferase (EC 2.4.1.227)	transl_table:11 desc:Unknown Coli SCBcol-3 EC_number:2.4.1.227	98.41
combinedRS218NCBI.1	RS218_NCBI.gbk		96965	98032		UDP-N-acetylglucosamine--N-acetylmuramyl- (pentapeptide) pyrophosphoryl-undecaprenol N-acetylglucosamine transferase (EC 2.4.1.227)	transl_table:11 EC_number:2.4.1.227 desc:Escherichia coli RS218combinedNCBI	scaffold_4	SCBcol-6.gbk		219835	220902		UDP-N-acetylglucosamine--N-acetylmuramyl- (pentapeptide) pyrophosphoryl-undecaprenol N-acetylglucosamine transferase (EC 2.4.1.227)	transl_table:11 EC_number:2.4.1.227 desc:Escherichia Coli SCBcol-6A	99.63
combinedRS218NCBI.1	RS218_NCBI.gbk		96965	98032		UDP-N-acetylglucosamine--N-acetylmuramyl- (pentapeptide) pyrophosphoryl-undecaprenol N-acetylglucosamine transferase (EC 2.4.1.227)	transl_table:11 EC_number:2.4.1.227 desc:Escherichia coli RS218combinedNCBI	scaffold_2	SCB29.gbk		121225	122292		UDP-N-acetylglucosamine--N-acetylmuramyl- (pentapeptide) pyrophosphoryl-undecaprenol N-acetylglucosamine transferase (EC 2.4.1.227)	EC_number:2.4.1.227 desc:Escherichia Coli SCB29 transl_table:11	98.41
combinedRS218NCBI.1	RS218_NCBI.gbk		96965	98032		UDP-N-acetylglucosamine--N-acetylmuramyl- (pentapeptide) pyrophosphoryl-undecaprenol N-acetylglucosamine transferase (EC 2.4.1.227)	transl_table:11 EC_number:2.4.1.227 desc:Escherichia coli RS218combinedNCBI	scaffold_12	SCBcol-5.gbk		23505	24572		UDP-N-acetylglucosamine--N-acetylmuramyl- (pentapeptide) pyrophosphoryl-undecaprenol N-acetylglucosamine transferase (EC 2.4.1.227)	desc:Escherichia Coli SCBcol-5 EC_number:2.4.1.227 transl_table:11	99.63
combinedRS218NCBI.1	RS218_NCBI.gbk		96965	98032		UDP-N-acetylglucosamine--N-acetylmuramyl- (pentapeptide) pyrophosphoryl-undecaprenol N-acetylglucosamine transferase (EC 2.4.1.227)	transl_table:11 EC_number:2.4.1.227 desc:Escherichia coli RS218combinedNCBI	combinedRS218NCBI.1	RS218_NCBI.gbk		96965	98032		UDP-N-acetylglucosamine--N-acetylmuramyl- (pentapeptide) pyrophosphoryl-undecaprenol N-acetylglucosamine transferase (EC 2.4.1.227)	transl_table:11 EC_number:2.4.1.227 desc:Escherichia coli RS218combinedNCBI	100
combinedRS218NCBI.1	RS218_NCBI.gbk		98086	99561		UDP-N-acetylmuramate--L-alanine ligase (EC 6.3.2.8)	EC_number:6.3.2.8 desc:Escherichia coli RS218combinedNCBI transl_table:11	scaffold_4	SCB12.gbk		139842	141317		UDP-N-acetylmuramate--L-alanine ligase (EC 6.3.2.8)	transl_table:11 EC_number:6.3.2.8 desc:Escherichia coli SCB12	100
combinedRS218NCBI.1	RS218_NCBI.gbk		98086	99561		UDP-N-acetylmuramate--L-alanine ligase (EC 6.3.2.8)	EC_number:6.3.2.8 desc:Escherichia coli RS218combinedNCBI transl_table:11	scaffold_2	SCB29.gbk		119696	121171		UDP-N-acetylmuramate--L-alanine ligase (EC 6.3.2.8)	EC_number:6.3.2.8 desc:Escherichia Coli SCB29 transl_table:11	98.17
combinedRS218NCBI.1	RS218_NCBI.gbk		98086	99561		UDP-N-acetylmuramate--L-alanine ligase (EC 6.3.2.8)	EC_number:6.3.2.8 desc:Escherichia coli RS218combinedNCBI transl_table:11	gi|636871230|gb|JMKH01000074.1|	SCB34_.gbk		130084	131559		UDP-N-acetylmuramate--L-alanine ligase (EC 6.3.2.8)	transl_table:11 desc:Escherichia coli SCB34 EC_number:6.3.2.8	99.12
combinedRS218NCBI.1	RS218_NCBI.gbk		98086	99561		UDP-N-acetylmuramate--L-alanine ligase (EC 6.3.2.8)	EC_number:6.3.2.8 desc:Escherichia coli RS218combinedNCBI transl_table:11	combinedRS218NCBI.1	RS218_NCBI.gbk		98086	99561		UDP-N-acetylmuramate--L-alanine ligase (EC 6.3.2.8)	EC_number:6.3.2.8 desc:Escherichia coli RS218combinedNCBI transl_table:11	100
combinedRS218NCBI.1	RS218_NCBI.gbk		98086	99561		UDP-N-acetylmuramate--L-alanine ligase (EC 6.3.2.8)	EC_number:6.3.2.8 desc:Escherichia coli RS218combinedNCBI transl_table:11	scaffold_5	SCBcol-3.gbk		121216	122691		UDP-N-acetylmuramate--L-alanine ligase (EC 6.3.2.8)	transl_table:11 EC_number:6.3.2.8 desc:Unknown Coli SCBcol-3	98.37
combinedRS218NCBI.1	RS218_NCBI.gbk		98086	99561		UDP-N-acetylmuramate--L-alanine ligase (EC 6.3.2.8)	EC_number:6.3.2.8 desc:Escherichia coli RS218combinedNCBI transl_table:11	scaffold_4	SCBcol-4.gbk		121711	123186		UDP-N-acetylmuramate--L-alanine ligase (EC 6.3.2.8)	transl_table:11 desc:Escherichia Coli SCBcol-4 EC_number:6.3.2.8	97.9
combinedRS218NCBI.1	RS218_NCBI.gbk		98086	99561		UDP-N-acetylmuramate--L-alanine ligase (EC 6.3.2.8)	EC_number:6.3.2.8 desc:Escherichia coli RS218combinedNCBI transl_table:11	scaffold_12	SCBcol-5.gbk		21976	23451		UDP-N-acetylmuramate--L-alanine ligase (EC 6.3.2.8)	desc:Escherichia Coli SCBcol-5 EC_number:6.3.2.8 transl_table:11	99.12
combinedRS218NCBI.1	RS218_NCBI.gbk		98086	99561		UDP-N-acetylmuramate--L-alanine ligase (EC 6.3.2.8)	EC_number:6.3.2.8 desc:Escherichia coli RS218combinedNCBI transl_table:11	scaffold_11	SCBcol-1.gbk		119806	121281		UDP-N-acetylmuramate--L-alanine ligase (EC 6.3.2.8)	desc:Escherichia Coli SCBcol-1 EC_number:6.3.2.8 transl_table:11	98.31
combinedRS218NCBI.1	RS218_NCBI.gbk		98086	99561		UDP-N-acetylmuramate--L-alanine ligase (EC 6.3.2.8)	EC_number:6.3.2.8 desc:Escherichia coli RS218combinedNCBI transl_table:11	scaffold_9	SCBcol-2.gbk		119800	121275		UDP-N-acetylmuramate--L-alanine ligase (EC 6.3.2.8)	desc:Escherichia Coli SCBcol-2 EC_number:6.3.2.8 transl_table:11	98.04
combinedRS218NCBI.1	RS218_NCBI.gbk		98086	99561		UDP-N-acetylmuramate--L-alanine ligase (EC 6.3.2.8)	EC_number:6.3.2.8 desc:Escherichia coli RS218combinedNCBI transl_table:11	scaffold_12	SCB5.gbk		119682	121157		UDP-N-acetylmuramate--L-alanine ligase (EC 6.3.2.8)	desc:Escherichia Coli SCB5 EC_number:6.3.2.8 transl_table:11	98.17
combinedRS218NCBI.1	RS218_NCBI.gbk		98086	99561		UDP-N-acetylmuramate--L-alanine ligase (EC 6.3.2.8)	EC_number:6.3.2.8 desc:Escherichia coli RS218combinedNCBI transl_table:11	scaffold_4	SCBcol-6.gbk		220956	222431		UDP-N-acetylmuramate--L-alanine ligase (EC 6.3.2.8)	EC_number:6.3.2.8 desc:Escherichia Coli SCBcol-6A transl_table:11	99.86
combinedRS218NCBI.1	RS218_NCBI.gbk		98086	99561		UDP-N-acetylmuramate--L-alanine ligase (EC 6.3.2.8)	EC_number:6.3.2.8 desc:Escherichia coli RS218combinedNCBI transl_table:11	scaffold_5	SCB58.gbk		21976	23451		UDP-N-acetylmuramate--L-alanine ligase (EC 6.3.2.8)	transl_table:11 desc:Escherichia Coli SCB58 EC_number:6.3.2.8	99.12
combinedRS218NCBI.1	RS218_NCBI.gbk		99554	100474		D-alanine--D-alanine ligase (EC 6.3.2.4)	desc:Escherichia coli RS218combinedNCBI EC_number:6.3.2.4 transl_table:11	scaffold_4	SCBcol-6.gbk		222424	223344		D-alanine--D-alanine ligase (EC 6.3.2.4)	desc:Escherichia Coli SCBcol-6A EC_number:6.3.2.4 transl_table:11	99.89
combinedRS218NCBI.1	RS218_NCBI.gbk		99554	100474		D-alanine--D-alanine ligase (EC 6.3.2.4)	desc:Escherichia coli RS218combinedNCBI EC_number:6.3.2.4 transl_table:11	scaffold_4	SCBcol-4.gbk		120798	121718		D-alanine--D-alanine ligase (EC 6.3.2.4)	desc:Escherichia Coli SCBcol-4 EC_number:6.3.2.4 transl_table:11	98.26
combinedRS218NCBI.1	RS218_NCBI.gbk		99554	100474		D-alanine--D-alanine ligase (EC 6.3.2.4)	desc:Escherichia coli RS218combinedNCBI EC_number:6.3.2.4 transl_table:11	gi|636871230|gb|JMKH01000074.1|	SCB34_.gbk		129171	130091		D-alanine--D-alanine ligase (EC 6.3.2.4)	EC_number:6.3.2.4 desc:Escherichia coli SCB34 transl_table:11	99.46
combinedRS218NCBI.1	RS218_NCBI.gbk		99554	100474		D-alanine--D-alanine ligase (EC 6.3.2.4)	desc:Escherichia coli RS218combinedNCBI EC_number:6.3.2.4 transl_table:11	scaffold_5	SCB58.gbk		21063	21983		D-alanine--D-alanine ligase (EC 6.3.2.4)	transl_table:11 EC_number:6.3.2.4 desc:Escherichia Coli SCB58	99.46
combinedRS218NCBI.1	RS218_NCBI.gbk		99554	100474		D-alanine--D-alanine ligase (EC 6.3.2.4)	desc:Escherichia coli RS218combinedNCBI EC_number:6.3.2.4 transl_table:11	scaffold_9	SCBcol-2.gbk		118887	119807		D-alanine--D-alanine ligase (EC 6.3.2.4)	desc:Escherichia Coli SCBcol-2 EC_number:6.3.2.4 transl_table:11	98.48
combinedRS218NCBI.1	RS218_NCBI.gbk		99554	100474		D-alanine--D-alanine ligase (EC 6.3.2.4)	desc:Escherichia coli RS218combinedNCBI EC_number:6.3.2.4 transl_table:11	scaffold_2	SCB29.gbk		118783	119703		D-alanine--D-alanine ligase (EC 6.3.2.4)	transl_table:11 desc:Escherichia Coli SCB29 EC_number:6.3.2.4	98.48
combinedRS218NCBI.1	RS218_NCBI.gbk		99554	100474		D-alanine--D-alanine ligase (EC 6.3.2.4)	desc:Escherichia coli RS218combinedNCBI EC_number:6.3.2.4 transl_table:11	scaffold_12	SCB5.gbk		118769	119689		D-alanine--D-alanine ligase (EC 6.3.2.4)	desc:Escherichia Coli SCB5 EC_number:6.3.2.4 transl_table:11	98.48
combinedRS218NCBI.1	RS218_NCBI.gbk		99554	100474		D-alanine--D-alanine ligase (EC 6.3.2.4)	desc:Escherichia coli RS218combinedNCBI EC_number:6.3.2.4 transl_table:11	scaffold_12	SCBcol-5.gbk		21063	21983		D-alanine--D-alanine ligase (EC 6.3.2.4)	desc:Escherichia Coli SCBcol-5 EC_number:6.3.2.4 transl_table:11	99.46
combinedRS218NCBI.1	RS218_NCBI.gbk		99554	100474		D-alanine--D-alanine ligase (EC 6.3.2.4)	desc:Escherichia coli RS218combinedNCBI EC_number:6.3.2.4 transl_table:11	scaffold_5	SCBcol-3.gbk		120303	121223		D-alanine--D-alanine ligase (EC 6.3.2.4)	EC_number:6.3.2.4 desc:Unknown Coli SCBcol-3 transl_table:11	98.37
combinedRS218NCBI.1	RS218_NCBI.gbk		99554	100474		D-alanine--D-alanine ligase (EC 6.3.2.4)	desc:Escherichia coli RS218combinedNCBI EC_number:6.3.2.4 transl_table:11	combinedRS218NCBI.1	RS218_NCBI.gbk		99554	100474		D-alanine--D-alanine ligase (EC 6.3.2.4)	transl_table:11 EC_number:6.3.2.4 desc:Escherichia coli RS218combinedNCBI	100
combinedRS218NCBI.1	RS218_NCBI.gbk		99554	100474		D-alanine--D-alanine ligase (EC 6.3.2.4)	desc:Escherichia coli RS218combinedNCBI EC_number:6.3.2.4 transl_table:11	scaffold_11	SCBcol-1.gbk		118893	119813		D-alanine--D-alanine ligase (EC 6.3.2.4)	transl_table:11 EC_number:6.3.2.4 desc:Escherichia Coli SCBcol-1	97.94
combinedRS218NCBI.1	RS218_NCBI.gbk		99554	100474		D-alanine--D-alanine ligase (EC 6.3.2.4)	desc:Escherichia coli RS218combinedNCBI EC_number:6.3.2.4 transl_table:11	scaffold_4	SCB12.gbk		141310	142230		D-alanine--D-alanine ligase (EC 6.3.2.4)	transl_table:11 desc:Escherichia coli SCB12 EC_number:6.3.2.4	100
combinedRS218NCBI.1	RS218_NCBI.gbk		100476	101306		Cell division protein FtsQ	transl_table:11 desc:Escherichia coli RS218combinedNCBI	gi|636871230|gb|JMKH01000074.1|	SCB34_.gbk		128339	129169		Cell division protein FtsQ	transl_table:11 desc:Escherichia coli SCB34	99.76
combinedRS218NCBI.1	RS218_NCBI.gbk		100476	101306		Cell division protein FtsQ	transl_table:11 desc:Escherichia coli RS218combinedNCBI	scaffold_4	SCBcol-6.gbk		223346	224176		Cell division protein FtsQ	transl_table:11 desc:Escherichia Coli SCBcol-6A	99.64
combinedRS218NCBI.1	RS218_NCBI.gbk		100476	101306		Cell division protein FtsQ	transl_table:11 desc:Escherichia coli RS218combinedNCBI	scaffold_5	SCBcol-3.gbk		119471	120301		Cell division protein FtsQ	transl_table:11 desc:Unknown Coli SCBcol-3	99.04
combinedRS218NCBI.1	RS218_NCBI.gbk		100476	101306		Cell division protein FtsQ	transl_table:11 desc:Escherichia coli RS218combinedNCBI	scaffold_11	SCBcol-1.gbk		118061	118891		Cell division protein FtsQ	transl_table:11 desc:Escherichia Coli SCBcol-1	99.28
combinedRS218NCBI.1	RS218_NCBI.gbk		100476	101306		Cell division protein FtsQ	transl_table:11 desc:Escherichia coli RS218combinedNCBI	scaffold_12	SCB5.gbk		117937	118767		Cell division protein FtsQ	desc:Escherichia Coli SCB5 transl_table:11	99.52
combinedRS218NCBI.1	RS218_NCBI.gbk		100476	101306		Cell division protein FtsQ	transl_table:11 desc:Escherichia coli RS218combinedNCBI	combinedRS218NCBI.1	RS218_NCBI.gbk		100476	101306		Cell division protein FtsQ	transl_table:11 desc:Escherichia coli RS218combinedNCBI	100
combinedRS218NCBI.1	RS218_NCBI.gbk		100476	101306		Cell division protein FtsQ	transl_table:11 desc:Escherichia coli RS218combinedNCBI	scaffold_4	SCB12.gbk		142232	143062		Cell division protein FtsQ	desc:Escherichia coli SCB12 transl_table:11	100
combinedRS218NCBI.1	RS218_NCBI.gbk		100476	101306		Cell division protein FtsQ	transl_table:11 desc:Escherichia coli RS218combinedNCBI	scaffold_12	SCBcol-5.gbk		20231	21061		Cell division protein FtsQ	desc:Escherichia Coli SCBcol-5 transl_table:11	99.76
combinedRS218NCBI.1	RS218_NCBI.gbk		100476	101306		Cell division protein FtsQ	transl_table:11 desc:Escherichia coli RS218combinedNCBI	scaffold_2	SCB29.gbk		117951	118781		Cell division protein FtsQ	desc:Escherichia Coli SCB29 transl_table:11	99.52
combinedRS218NCBI.1	RS218_NCBI.gbk		100476	101306		Cell division protein FtsQ	transl_table:11 desc:Escherichia coli RS218combinedNCBI	scaffold_5	SCB58.gbk		20231	21061		Cell division protein FtsQ	transl_table:11 desc:Escherichia Coli SCB58	99.64
combinedRS218NCBI.1	RS218_NCBI.gbk		100476	101306		Cell division protein FtsQ	transl_table:11 desc:Escherichia coli RS218combinedNCBI	scaffold_4	SCBcol-4.gbk		119966	120796		Cell division protein FtsQ	transl_table:11 desc:Escherichia Coli SCBcol-4	99.16
combinedRS218NCBI.1	RS218_NCBI.gbk		100476	101306		Cell division protein FtsQ	transl_table:11 desc:Escherichia coli RS218combinedNCBI	scaffold_9	SCBcol-2.gbk		118055	118885		Cell division protein FtsQ	desc:Escherichia Coli SCBcol-2 transl_table:11	99.52
combinedRS218NCBI.1	RS218_NCBI.gbk		101303	102565		Cell division protein FtsA	desc:Escherichia coli RS218combinedNCBI transl_table:11	scaffold_9	SCBcol-2.gbk		116796	118058		Cell division protein FtsA	transl_table:11 desc:Escherichia Coli SCBcol-2	98.34
combinedRS218NCBI.1	RS218_NCBI.gbk		101303	102565		Cell division protein FtsA	desc:Escherichia coli RS218combinedNCBI transl_table:11	scaffold_4	SCBcol-6.gbk		224173	225435		Cell division protein FtsA	desc:Escherichia Coli SCBcol-6A transl_table:11	99.29
combinedRS218NCBI.1	RS218_NCBI.gbk		101303	102565		Cell division protein FtsA	desc:Escherichia coli RS218combinedNCBI transl_table:11	scaffold_5	SCBcol-3.gbk		118212	119474		Cell division protein FtsA	desc:Unknown Coli SCBcol-3 transl_table:11	98.81
combinedRS218NCBI.1	RS218_NCBI.gbk		101303	102565		Cell division protein FtsA	desc:Escherichia coli RS218combinedNCBI transl_table:11	combinedRS218NCBI.1	RS218_NCBI.gbk		101303	102565		Cell division protein FtsA	desc:Escherichia coli RS218combinedNCBI transl_table:11	100
combinedRS218NCBI.1	RS218_NCBI.gbk		101303	102565		Cell division protein FtsA	desc:Escherichia coli RS218combinedNCBI transl_table:11	scaffold_11	SCBcol-1.gbk		116802	118064		Cell division protein FtsA	desc:Escherichia Coli SCBcol-1 transl_table:11	98.5
combinedRS218NCBI.1	RS218_NCBI.gbk		101303	102565		Cell division protein FtsA	desc:Escherichia coli RS218combinedNCBI transl_table:11	scaffold_12	SCB5.gbk		116678	117940		Cell division protein FtsA	transl_table:11 desc:Escherichia Coli SCB5	98.65
combinedRS218NCBI.1	RS218_NCBI.gbk		101303	102565		Cell division protein FtsA	desc:Escherichia coli RS218combinedNCBI transl_table:11	scaffold_4	SCBcol-4.gbk		118707	119969		Cell division protein FtsA	transl_table:11 desc:Escherichia Coli SCBcol-4	98.42
combinedRS218NCBI.1	RS218_NCBI.gbk		101303	102565		Cell division protein FtsA	desc:Escherichia coli RS218combinedNCBI transl_table:11	scaffold_4	SCB12.gbk		143059	144321		Cell division protein FtsA	desc:Escherichia coli SCB12 transl_table:11	100
combinedRS218NCBI.1	RS218_NCBI.gbk		101303	102565		Cell division protein FtsA	desc:Escherichia coli RS218combinedNCBI transl_table:11	scaffold_5	SCB58.gbk		18972	20234		Cell division protein FtsA	transl_table:11 desc:Escherichia Coli SCB58	99.45
combinedRS218NCBI.1	RS218_NCBI.gbk		101303	102565		Cell division protein FtsA	desc:Escherichia coli RS218combinedNCBI transl_table:11	gi|636871230|gb|JMKH01000074.1|	SCB34_.gbk		127080	128342		Cell division protein FtsA	desc:Escherichia coli SCB34 transl_table:11	99.45
combinedRS218NCBI.1	RS218_NCBI.gbk		101303	102565		Cell division protein FtsA	desc:Escherichia coli RS218combinedNCBI transl_table:11	scaffold_2	SCB29.gbk		116692	117954		Cell division protein FtsA	desc:Escherichia Coli SCB29 transl_table:11	98.65
combinedRS218NCBI.1	RS218_NCBI.gbk		101303	102565		Cell division protein FtsA	desc:Escherichia coli RS218combinedNCBI transl_table:11	scaffold_12	SCBcol-5.gbk		18972	20234		Cell division protein FtsA	transl_table:11 desc:Escherichia Coli SCBcol-5	99.45
combinedRS218NCBI.1	RS218_NCBI.gbk		102626	103777		Cell division protein FtsZ	desc:Escherichia coli RS218combinedNCBI transl_table:11	gi|636871230|gb|JMKH01000074.1|	SCB34_.gbk		125868	127019		Cell division protein FtsZ	desc:Escherichia coli SCB34 transl_table:11	99.65
combinedRS218NCBI.1	RS218_NCBI.gbk		102626	103777		Cell division protein FtsZ	desc:Escherichia coli RS218combinedNCBI transl_table:11	combinedRS218NCBI.1	RS218_NCBI.gbk		102626	103777		Cell division protein FtsZ	desc:Escherichia coli RS218combinedNCBI transl_table:11	100
combinedRS218NCBI.1	RS218_NCBI.gbk		102626	103777		Cell division protein FtsZ	desc:Escherichia coli RS218combinedNCBI transl_table:11	scaffold_9	SCBcol-2.gbk		115584	116735		Cell division protein FtsZ	desc:Escherichia Coli SCBcol-2 transl_table:11	98.7
combinedRS218NCBI.1	RS218_NCBI.gbk		102626	103777		Cell division protein FtsZ	desc:Escherichia coli RS218combinedNCBI transl_table:11	scaffold_2	SCB29.gbk		115480	116631		Cell division protein FtsZ	transl_table:11 desc:Escherichia Coli SCB29	99.05
combinedRS218NCBI.1	RS218_NCBI.gbk		102626	103777		Cell division protein FtsZ	desc:Escherichia coli RS218combinedNCBI transl_table:11	scaffold_4	SCB12.gbk		144382	145533		Cell division protein FtsZ	transl_table:11 desc:Escherichia coli SCB12	100
combinedRS218NCBI.1	RS218_NCBI.gbk		102626	103777		Cell division protein FtsZ	desc:Escherichia coli RS218combinedNCBI transl_table:11	scaffold_5	SCBcol-3.gbk		117000	118151		Cell division protein FtsZ	desc:Unknown Coli SCBcol-3 transl_table:11	99.22
combinedRS218NCBI.1	RS218_NCBI.gbk		102626	103777		Cell division protein FtsZ	desc:Escherichia coli RS218combinedNCBI transl_table:11	scaffold_12	SCB5.gbk		115466	116617		Cell division protein FtsZ	desc:Escherichia Coli SCB5 transl_table:11	99.05
combinedRS218NCBI.1	RS218_NCBI.gbk		102626	103777		Cell division protein FtsZ	desc:Escherichia coli RS218combinedNCBI transl_table:11	scaffold_4	SCBcol-6.gbk		225496	226647		Cell division protein FtsZ	transl_table:11 desc:Escherichia Coli SCBcol-6A	98.87
combinedRS218NCBI.1	RS218_NCBI.gbk		102626	103777		Cell division protein FtsZ	desc:Escherichia coli RS218combinedNCBI transl_table:11	scaffold_11	SCBcol-1.gbk		115590	116741		Cell division protein FtsZ	desc:Escherichia Coli SCBcol-1 transl_table:11	98.78
combinedRS218NCBI.1	RS218_NCBI.gbk		102626	103777		Cell division protein FtsZ	desc:Escherichia coli RS218combinedNCBI transl_table:11	scaffold_12	SCBcol-5.gbk		17760	18911		Cell division protein FtsZ	desc:Escherichia Coli SCBcol-5 transl_table:11	99.65
combinedRS218NCBI.1	RS218_NCBI.gbk		102626	103777		Cell division protein FtsZ	desc:Escherichia coli RS218combinedNCBI transl_table:11	scaffold_4	SCBcol-4.gbk		117495	118646		Cell division protein FtsZ	desc:Escherichia Coli SCBcol-4 transl_table:11	98.87
combinedRS218NCBI.1	RS218_NCBI.gbk		102626	103777		Cell division protein FtsZ	desc:Escherichia coli RS218combinedNCBI transl_table:11	scaffold_5	SCB58.gbk		17760	18911		Cell division protein FtsZ	transl_table:11 desc:Escherichia Coli SCB58	99.65
combinedRS218NCBI.1	RS218_NCBI.gbk		103878	104795		UDP-3-O-[3-hydroxymyristoyl] N-acetylglucosamine deacetylase (EC 3.5.1.108)	desc:Escherichia coli RS218combinedNCBI EC_number:3.5.1.108 transl_table:11	scaffold_4	SCB12.gbk		145634	146551		UDP-3-O-[3-hydroxymyristoyl] N-acetylglucosamine deacetylase (EC 3.5.1.108)	desc:Escherichia coli SCB12 EC_number:3.5.1.108 transl_table:11	100
combinedRS218NCBI.1	RS218_NCBI.gbk		103878	104795		UDP-3-O-[3-hydroxymyristoyl] N-acetylglucosamine deacetylase (EC 3.5.1.108)	desc:Escherichia coli RS218combinedNCBI EC_number:3.5.1.108 transl_table:11	scaffold_5	SCB58.gbk		16742	17659		UDP-3-O-[3-hydroxymyristoyl] N-acetylglucosamine deacetylase (EC 3.5.1.108)	transl_table:11 desc:Escherichia Coli SCB58 EC_number:3.5.1.108	99.24
combinedRS218NCBI.1	RS218_NCBI.gbk		103878	104795		UDP-3-O-[3-hydroxymyristoyl] N-acetylglucosamine deacetylase (EC 3.5.1.108)	desc:Escherichia coli RS218combinedNCBI EC_number:3.5.1.108 transl_table:11	scaffold_11	SCBcol-1.gbk		114572	115489		UDP-3-O-[3-hydroxymyristoyl] N-acetylglucosamine deacetylase (EC 3.5.1.108)	transl_table:11 EC_number:3.5.1.108 desc:Escherichia Coli SCBcol-1	95.1
combinedRS218NCBI.1	RS218_NCBI.gbk		103878	104795		UDP-3-O-[3-hydroxymyristoyl] N-acetylglucosamine deacetylase (EC 3.5.1.108)	desc:Escherichia coli RS218combinedNCBI EC_number:3.5.1.108 transl_table:11	scaffold_9	SCBcol-2.gbk		114566	115483		UDP-3-O-[3-hydroxymyristoyl] N-acetylglucosamine deacetylase (EC 3.5.1.108)	transl_table:11 desc:Escherichia Coli SCBcol-2 EC_number:3.5.1.108	99.56
combinedRS218NCBI.1	RS218_NCBI.gbk		103878	104795		UDP-3-O-[3-hydroxymyristoyl] N-acetylglucosamine deacetylase (EC 3.5.1.108)	desc:Escherichia coli RS218combinedNCBI EC_number:3.5.1.108 transl_table:11	scaffold_4	SCBcol-4.gbk		116477	117394		UDP-3-O-[3-hydroxymyristoyl] N-acetylglucosamine deacetylase (EC 3.5.1.108)	desc:Escherichia Coli SCBcol-4 EC_number:3.5.1.108 transl_table:11	99.35
combinedRS218NCBI.1	RS218_NCBI.gbk		103878	104795		UDP-3-O-[3-hydroxymyristoyl] N-acetylglucosamine deacetylase (EC 3.5.1.108)	desc:Escherichia coli RS218combinedNCBI EC_number:3.5.1.108 transl_table:11	scaffold_5	SCBcol-3.gbk		115982	116899		UDP-3-O-[3-hydroxymyristoyl] N-acetylglucosamine deacetylase (EC 3.5.1.108)	transl_table:11 EC_number:3.5.1.108 desc:Unknown Coli SCBcol-3	99.13
combinedRS218NCBI.1	RS218_NCBI.gbk		103878	104795		UDP-3-O-[3-hydroxymyristoyl] N-acetylglucosamine deacetylase (EC 3.5.1.108)	desc:Escherichia coli RS218combinedNCBI EC_number:3.5.1.108 transl_table:11	scaffold_2	SCB29.gbk		114462	115379		UDP-3-O-[3-hydroxymyristoyl] N-acetylglucosamine deacetylase (EC 3.5.1.108)	desc:Escherichia Coli SCB29 EC_number:3.5.1.108 transl_table:11	99.46
combinedRS218NCBI.1	RS218_NCBI.gbk		103878	104795		UDP-3-O-[3-hydroxymyristoyl] N-acetylglucosamine deacetylase (EC 3.5.1.108)	desc:Escherichia coli RS218combinedNCBI EC_number:3.5.1.108 transl_table:11	gi|636871230|gb|JMKH01000074.1|	SCB34_.gbk		124850	125767		UDP-3-O-[3-hydroxymyristoyl] N-acetylglucosamine deacetylase (EC 3.5.1.108)	desc:Escherichia coli SCB34 EC_number:3.5.1.108 transl_table:11	99.24
combinedRS218NCBI.1	RS218_NCBI.gbk		103878	104795		UDP-3-O-[3-hydroxymyristoyl] N-acetylglucosamine deacetylase (EC 3.5.1.108)	desc:Escherichia coli RS218combinedNCBI EC_number:3.5.1.108 transl_table:11	combinedRS218NCBI.1	RS218_NCBI.gbk		103878	104795		UDP-3-O-[3-hydroxymyristoyl] N-acetylglucosamine deacetylase (EC 3.5.1.108)	desc:Escherichia coli RS218combinedNCBI EC_number:3.5.1.108 transl_table:11	100
combinedRS218NCBI.1	RS218_NCBI.gbk		103878	104795		UDP-3-O-[3-hydroxymyristoyl] N-acetylglucosamine deacetylase (EC 3.5.1.108)	desc:Escherichia coli RS218combinedNCBI EC_number:3.5.1.108 transl_table:11	scaffold_4	SCBcol-6.gbk		226748	227665		UDP-3-O-[3-hydroxymyristoyl] N-acetylglucosamine deacetylase (EC 3.5.1.108)	desc:Escherichia Coli SCBcol-6A EC_number:3.5.1.108 transl_table:11	99.24
combinedRS218NCBI.1	RS218_NCBI.gbk		103878	104795		UDP-3-O-[3-hydroxymyristoyl] N-acetylglucosamine deacetylase (EC 3.5.1.108)	desc:Escherichia coli RS218combinedNCBI EC_number:3.5.1.108 transl_table:11	scaffold_12	SCB5.gbk		114448	115365		UDP-3-O-[3-hydroxymyristoyl] N-acetylglucosamine deacetylase (EC 3.5.1.108)	transl_table:11 desc:Escherichia Coli SCB5 EC_number:3.5.1.108	99.46
combinedRS218NCBI.1	RS218_NCBI.gbk		103878	104795		UDP-3-O-[3-hydroxymyristoyl] N-acetylglucosamine deacetylase (EC 3.5.1.108)	desc:Escherichia coli RS218combinedNCBI EC_number:3.5.1.108 transl_table:11	scaffold_12	SCBcol-5.gbk		16742	17659		UDP-3-O-[3-hydroxymyristoyl] N-acetylglucosamine deacetylase (EC 3.5.1.108)	desc:Escherichia Coli SCBcol-5 EC_number:3.5.1.108 transl_table:11	99.13
combinedRS218NCBI.1	RS218_NCBI.gbk		104951	105538		Secretion monitor SecM	desc:Escherichia coli RS218combinedNCBI transl_table:11	combinedRS218NCBI.1	RS218_NCBI.gbk		104951	105538		Secretion monitor SecM	transl_table:11 desc:Escherichia coli RS218combinedNCBI	100
combinedRS218NCBI.1	RS218_NCBI.gbk		104951	105538		Secretion monitor SecM	desc:Escherichia coli RS218combinedNCBI transl_table:11	scaffold_2	SCB29.gbk		113719	114306		Secretion monitor SecM	desc:Escherichia Coli SCB29 transl_table:11	98.64
combinedRS218NCBI.1	RS218_NCBI.gbk		104951	105538		Secretion monitor SecM	desc:Escherichia coli RS218combinedNCBI transl_table:11	scaffold_11	SCBcol-1.gbk		113828	114415		Secretion monitor SecM	transl_table:11 desc:Escherichia Coli SCBcol-1	98.3
combinedRS218NCBI.1	RS218_NCBI.gbk		104951	105538		Secretion monitor SecM	desc:Escherichia coli RS218combinedNCBI transl_table:11	scaffold_5	SCB58.gbk		16000	16587		Secretion monitor SecM	transl_table:11 desc:Escherichia Coli SCB58	99.15
combinedRS218NCBI.1	RS218_NCBI.gbk		104951	105538		Secretion monitor SecM	desc:Escherichia coli RS218combinedNCBI transl_table:11	scaffold_5	SCBcol-3.gbk		115238	115825		Secretion monitor SecM	transl_table:11 desc:Unknown Coli SCBcol-3	98.64
combinedRS218NCBI.1	RS218_NCBI.gbk		104951	105538		Secretion monitor SecM	desc:Escherichia coli RS218combinedNCBI transl_table:11	scaffold_12	SCBcol-5.gbk		16000	16683		Secretion monitor SecM	desc:Escherichia Coli SCBcol-5 transl_table:11	99.15
combinedRS218NCBI.1	RS218_NCBI.gbk		104951	105538		Secretion monitor SecM	desc:Escherichia coli RS218combinedNCBI transl_table:11	scaffold_4	SCBcol-4.gbk		115734	116321		Secretion monitor SecM	desc:Escherichia Coli SCBcol-4 transl_table:11	98.47
combinedRS218NCBI.1	RS218_NCBI.gbk		104951	105538		Secretion monitor SecM	desc:Escherichia coli RS218combinedNCBI transl_table:11	scaffold_9	SCBcol-2.gbk		113823	114410		Secretion monitor SecM	transl_table:11 desc:Escherichia Coli SCBcol-2	98.47
combinedRS218NCBI.1	RS218_NCBI.gbk		104951	105538		Secretion monitor SecM	desc:Escherichia coli RS218combinedNCBI transl_table:11	scaffold_4	SCB12.gbk		146707	147294		Secretion monitor SecM	transl_table:11 desc:Escherichia coli SCB12	100
combinedRS218NCBI.1	RS218_NCBI.gbk		104951	105538		Secretion monitor SecM	desc:Escherichia coli RS218combinedNCBI transl_table:11	scaffold_12	SCB5.gbk		113705	114292		Secretion monitor SecM	desc:Escherichia Coli SCB5 transl_table:11	98.64
combinedRS218NCBI.1	RS218_NCBI.gbk		104951	105538		Secretion monitor SecM	desc:Escherichia coli RS218combinedNCBI transl_table:11	scaffold_4	SCBcol-6.gbk		227821	228408		Secretion monitor SecM	desc:Escherichia Coli SCBcol-6A transl_table:11	99.49
combinedRS218NCBI.1	RS218_NCBI.gbk		104951	105538		Secretion monitor SecM	desc:Escherichia coli RS218combinedNCBI transl_table:11	gi|636871230|gb|JMKH01000074.1|	SCB34_.gbk		124108	124695		Secretion monitor SecM	transl_table:11 desc:Escherichia coli SCB34	99.15
combinedRS218NCBI.1	RS218_NCBI.gbk		105600	108305		Protein translocase subunit SecA	desc:Escherichia coli RS218combinedNCBI transl_table:11	scaffold_5	SCBcol-3.gbk		112471	115176		Protein translocase subunit SecA	desc:Unknown Coli SCBcol-3 transl_table:11	98.3
combinedRS218NCBI.1	RS218_NCBI.gbk		105600	108305		Protein translocase subunit SecA	desc:Escherichia coli RS218combinedNCBI transl_table:11	scaffold_2	SCB29.gbk		110952	113657		Protein translocase subunit SecA	transl_table:11 desc:Escherichia Coli SCB29	98.15
combinedRS218NCBI.1	RS218_NCBI.gbk		105600	108305		Protein translocase subunit SecA	desc:Escherichia coli RS218combinedNCBI transl_table:11	scaffold_4	SCBcol-6.gbk		228469	231174		Protein translocase subunit SecA	desc:Escherichia Coli SCBcol-6A transl_table:11	99.26
combinedRS218NCBI.1	RS218_NCBI.gbk		105600	108305		Protein translocase subunit SecA	desc:Escherichia coli RS218combinedNCBI transl_table:11	scaffold_12	SCB5.gbk		110938	113643		Protein translocase subunit SecA	transl_table:11 desc:Escherichia Coli SCB5	98.15
combinedRS218NCBI.1	RS218_NCBI.gbk		105600	108305		Protein translocase subunit SecA	desc:Escherichia coli RS218combinedNCBI transl_table:11	scaffold_4	SCB12.gbk		147356	150061		Protein translocase subunit SecA	desc:Escherichia coli SCB12 transl_table:11	100
combinedRS218NCBI.1	RS218_NCBI.gbk		105600	108305		Protein translocase subunit SecA	desc:Escherichia coli RS218combinedNCBI transl_table:11	gi|636871230|gb|JMKH01000074.1|	SCB34_.gbk		121341	124046		Protein translocase subunit SecA	desc:Escherichia coli SCB34 transl_table:11	98.41
combinedRS218NCBI.1	RS218_NCBI.gbk		105600	108305		Protein translocase subunit SecA	desc:Escherichia coli RS218combinedNCBI transl_table:11	combinedRS218NCBI.1	RS218_NCBI.gbk		105600	108305		Protein translocase subunit SecA	transl_table:11 desc:Escherichia coli RS218combinedNCBI	100
combinedRS218NCBI.1	RS218_NCBI.gbk		105600	108305		Protein translocase subunit SecA	desc:Escherichia coli RS218combinedNCBI transl_table:11	scaffold_11	SCBcol-1.gbk		111061	113766		Protein translocase subunit SecA	desc:Escherichia Coli SCBcol-1 transl_table:11	98.26
combinedRS218NCBI.1	RS218_NCBI.gbk		105600	108305		Protein translocase subunit SecA	desc:Escherichia coli RS218combinedNCBI transl_table:11	scaffold_9	SCBcol-2.gbk		111056	113761		Protein translocase subunit SecA	transl_table:11 desc:Escherichia Coli SCBcol-2	98.19
combinedRS218NCBI.1	RS218_NCBI.gbk		105600	108305		Protein translocase subunit SecA	desc:Escherichia coli RS218combinedNCBI transl_table:11	scaffold_4	SCBcol-4.gbk		112967	115672		Protein translocase subunit SecA	transl_table:11 desc:Escherichia Coli SCBcol-4	98.37
combinedRS218NCBI.1	RS218_NCBI.gbk		105600	108305		Protein translocase subunit SecA	desc:Escherichia coli RS218combinedNCBI transl_table:11	scaffold_5	SCB58.gbk		13233	15938		Protein translocase subunit SecA	transl_table:11 desc:Escherichia Coli SCB58	98.41
combinedRS218NCBI.1	RS218_NCBI.gbk		105600	108305		Protein translocase subunit SecA	desc:Escherichia coli RS218combinedNCBI transl_table:11	scaffold_12	SCBcol-5.gbk		13233	15938		Protein translocase subunit SecA	desc:Escherichia Coli SCBcol-5 transl_table:11	98.41
combinedRS218NCBI.1	RS218_NCBI.gbk		108365	108763		Mutator MutT protein (7;8-dihydro-8-oxoguanine-triphosphatase) (EC 3.6.1.-)	transl_table:11 desc:Escherichia coli RS218combinedNCBI	scaffold_4	SCB12.gbk		150121	150519		Mutator MutT protein (7;8-dihydro-8-oxoguanine-triphosphatase) (EC 3.6.1.-)	desc:Escherichia coli SCB12 transl_table:11	100
combinedRS218NCBI.1	RS218_NCBI.gbk		108365	108763		Mutator MutT protein (7;8-dihydro-8-oxoguanine-triphosphatase) (EC 3.6.1.-)	transl_table:11 desc:Escherichia coli RS218combinedNCBI	scaffold_5	SCBcol-3.gbk		112022	112411		Mutator MutT protein (7;8-dihydro-8-oxoguanine-triphosphatase) (EC 3.6.1.-)	desc:Unknown Coli SCBcol-3 transl_table:11	97.17
combinedRS218NCBI.1	RS218_NCBI.gbk		108365	108763		Mutator MutT protein (7;8-dihydro-8-oxoguanine-triphosphatase) (EC 3.6.1.-)	transl_table:11 desc:Escherichia coli RS218combinedNCBI	scaffold_2	SCB29.gbk		110494	110892		Mutator MutT protein (7;8-dihydro-8-oxoguanine-triphosphatase) (EC 3.6.1.-)	transl_table:11 desc:Escherichia Coli SCB29	97.74
combinedRS218NCBI.1	RS218_NCBI.gbk		108365	108763		Mutator MutT protein (7;8-dihydro-8-oxoguanine-triphosphatase) (EC 3.6.1.-)	transl_table:11 desc:Escherichia coli RS218combinedNCBI	scaffold_4	SCBcol-6.gbk		231234	231632		Mutator MutT protein (7;8-dihydro-8-oxoguanine-triphosphatase) (EC 3.6.1.-)	desc:Escherichia Coli SCBcol-6A transl_table:11	99.25
combinedRS218NCBI.1	RS218_NCBI.gbk		108365	108763		Mutator MutT protein (7;8-dihydro-8-oxoguanine-triphosphatase) (EC 3.6.1.-)	transl_table:11 desc:Escherichia coli RS218combinedNCBI	scaffold_9	SCBcol-2.gbk		110598	110996		Mutator MutT protein (7;8-dihydro-8-oxoguanine-triphosphatase) (EC 3.6.1.-)	desc:Escherichia Coli SCBcol-2 transl_table:11	96.98
combinedRS218NCBI.1	RS218_NCBI.gbk		108365	108763		Mutator MutT protein (7;8-dihydro-8-oxoguanine-triphosphatase) (EC 3.6.1.-)	transl_table:11 desc:Escherichia coli RS218combinedNCBI	scaffold_5	SCB58.gbk		12775	13173		Mutator MutT protein (7;8-dihydro-8-oxoguanine-triphosphatase) (EC 3.6.1.-)	desc:Escherichia Coli SCB58 transl_table:11	98.72
combinedRS218NCBI.1	RS218_NCBI.gbk		108365	108763		Mutator MutT protein (7;8-dihydro-8-oxoguanine-triphosphatase) (EC 3.6.1.-)	transl_table:11 desc:Escherichia coli RS218combinedNCBI	scaffold_12	SCB5.gbk		110480	110878		Mutator MutT protein (7;8-dihydro-8-oxoguanine-triphosphatase) (EC 3.6.1.-)	desc:Escherichia Coli SCB5 transl_table:11	97.74
combinedRS218NCBI.1	RS218_NCBI.gbk		108365	108763		Mutator MutT protein (7;8-dihydro-8-oxoguanine-triphosphatase) (EC 3.6.1.-)	transl_table:11 desc:Escherichia coli RS218combinedNCBI	scaffold_12	SCBcol-5.gbk		12775	13173		Mutator MutT protein (7;8-dihydro-8-oxoguanine-triphosphatase) (EC 3.6.1.-)	transl_table:11 desc:Escherichia Coli SCBcol-5	98.72
combinedRS218NCBI.1	RS218_NCBI.gbk		108365	108763		Mutator MutT protein (7;8-dihydro-8-oxoguanine-triphosphatase) (EC 3.6.1.-)	transl_table:11 desc:Escherichia coli RS218combinedNCBI	scaffold_4	SCBcol-4.gbk		112518	112907		Mutator MutT protein (7;8-dihydro-8-oxoguanine-triphosphatase) (EC 3.6.1.-)	desc:Escherichia Coli SCBcol-4 transl_table:11	97.17
combinedRS218NCBI.1	RS218_NCBI.gbk		108365	108763		Mutator MutT protein (7;8-dihydro-8-oxoguanine-triphosphatase) (EC 3.6.1.-)	transl_table:11 desc:Escherichia coli RS218combinedNCBI	combinedRS218NCBI.1	RS218_NCBI.gbk		108365	108763		Mutator MutT protein (7;8-dihydro-8-oxoguanine-triphosphatase) (EC 3.6.1.-)	transl_table:11 desc:Escherichia coli RS218combinedNCBI	100
combinedRS218NCBI.1	RS218_NCBI.gbk		108365	108763		Mutator MutT protein (7;8-dihydro-8-oxoguanine-triphosphatase) (EC 3.6.1.-)	transl_table:11 desc:Escherichia coli RS218combinedNCBI	gi|636871230|gb|JMKH01000074.1|	SCB34_.gbk		120883	121281		Mutator MutT protein (7;8-dihydro-8-oxoguanine-triphosphatase) (EC 3.6.1.-)	desc:Escherichia coli SCB34 transl_table:11	98.72
combinedRS218NCBI.1	RS218_NCBI.gbk		108365	108763		Mutator MutT protein (7;8-dihydro-8-oxoguanine-triphosphatase) (EC 3.6.1.-)	transl_table:11 desc:Escherichia coli RS218combinedNCBI	scaffold_11	SCBcol-1.gbk		110603	111001		Mutator MutT protein (7;8-dihydro-8-oxoguanine-triphosphatase) (EC 3.6.1.-)	transl_table:11 desc:Escherichia Coli SCBcol-1	97.24
combinedRS218NCBI.1	RS218_NCBI.gbk		108851	109048		DNA gyrase inhibitor YacG	desc:Escherichia coli RS218combinedNCBI transl_table:11	scaffold_9	SCBcol-2.gbk		110199	110396		DNA gyrase inhibitor YacG	desc:Escherichia Coli SCBcol-2 transl_table:11	98.99
combinedRS218NCBI.1	RS218_NCBI.gbk		108851	109048		DNA gyrase inhibitor YacG	desc:Escherichia coli RS218combinedNCBI transl_table:11	scaffold_5	SCBcol-3.gbk		111609	111806		DNA gyrase inhibitor YacG	desc:Unknown Coli SCBcol-3 transl_table:11	99.49
combinedRS218NCBI.1	RS218_NCBI.gbk		108851	109048		DNA gyrase inhibitor YacG	desc:Escherichia coli RS218combinedNCBI transl_table:11	scaffold_4	SCB12.gbk		150607	150804		DNA gyrase inhibitor YacG	desc:Escherichia coli SCB12 transl_table:11	100
combinedRS218NCBI.1	RS218_NCBI.gbk		108851	109048		DNA gyrase inhibitor YacG	desc:Escherichia coli RS218combinedNCBI transl_table:11	scaffold_4	SCBcol-6.gbk		231720	231917		DNA gyrase inhibitor YacG	desc:Escherichia Coli SCBcol-6A transl_table:11	100
combinedRS218NCBI.1	RS218_NCBI.gbk		108851	109048		DNA gyrase inhibitor YacG	desc:Escherichia coli RS218combinedNCBI transl_table:11	scaffold_4	SCBcol-4.gbk		112105	112302		DNA gyrase inhibitor YacG	desc:Escherichia Coli SCBcol-4 transl_table:11	100
combinedRS218NCBI.1	RS218_NCBI.gbk		108851	109048		DNA gyrase inhibitor YacG	desc:Escherichia coli RS218combinedNCBI transl_table:11	gi|636871230|gb|JMKH01000074.1|	SCB34_.gbk		120598	120795		DNA gyrase inhibitor YacG	transl_table:11 desc:Escherichia coli SCB34	100
combinedRS218NCBI.1	RS218_NCBI.gbk		108851	109048		DNA gyrase inhibitor YacG	desc:Escherichia coli RS218combinedNCBI transl_table:11	scaffold_5	SCB58.gbk		12490	12687		DNA gyrase inhibitor YacG	transl_table:11 desc:Escherichia Coli SCB58	100
combinedRS218NCBI.1	RS218_NCBI.gbk		108851	109048		DNA gyrase inhibitor YacG	desc:Escherichia coli RS218combinedNCBI transl_table:11	scaffold_11	SCBcol-1.gbk		110204	110401		DNA gyrase inhibitor YacG	desc:Escherichia Coli SCBcol-1 transl_table:11	98.99
combinedRS218NCBI.1	RS218_NCBI.gbk		108851	109048		DNA gyrase inhibitor YacG	desc:Escherichia coli RS218combinedNCBI transl_table:11	combinedRS218NCBI.1	RS218_NCBI.gbk		108851	109048		DNA gyrase inhibitor YacG	desc:Escherichia coli RS218combinedNCBI transl_table:11	100
combinedRS218NCBI.1	RS218_NCBI.gbk		108851	109048		DNA gyrase inhibitor YacG	desc:Escherichia coli RS218combinedNCBI transl_table:11	scaffold_2	SCB29.gbk		110209	110406		DNA gyrase inhibitor YacG	desc:Escherichia Coli SCB29 transl_table:11	99.49
combinedRS218NCBI.1	RS218_NCBI.gbk		108851	109048		DNA gyrase inhibitor YacG	desc:Escherichia coli RS218combinedNCBI transl_table:11	scaffold_12	SCBcol-5.gbk		12490	12687		DNA gyrase inhibitor YacG	transl_table:11 desc:Escherichia Coli SCBcol-5	100
combinedRS218NCBI.1	RS218_NCBI.gbk		108851	109048		DNA gyrase inhibitor YacG	desc:Escherichia coli RS218combinedNCBI transl_table:11	scaffold_12	SCB5.gbk		110195	110392		DNA gyrase inhibitor YacG	desc:Escherichia Coli SCB5 transl_table:11	99.49
combinedRS218NCBI.1	RS218_NCBI.gbk		109058	109801		Cell division protein ZapD	desc:Escherichia coli RS218combinedNCBI transl_table:11	scaffold_12	SCB5.gbk		109442	110185		Cell division protein ZapD	transl_table:11 desc:Escherichia Coli SCB5	98.25
combinedRS218NCBI.1	RS218_NCBI.gbk		109058	109801		Cell division protein ZapD	desc:Escherichia coli RS218combinedNCBI transl_table:11	scaffold_12	SCBcol-5.gbk		11737	12480		Cell division protein ZapD	transl_table:11 desc:Escherichia Coli SCBcol-5	99.6
combinedRS218NCBI.1	RS218_NCBI.gbk		109058	109801		Cell division protein ZapD	desc:Escherichia coli RS218combinedNCBI transl_table:11	scaffold_11	SCBcol-1.gbk		109451	110194		Cell division protein ZapD	transl_table:11 desc:Escherichia Coli SCBcol-1	98.66
combinedRS218NCBI.1	RS218_NCBI.gbk		109058	109801		Cell division protein ZapD	desc:Escherichia coli RS218combinedNCBI transl_table:11	combinedRS218NCBI.1	RS218_NCBI.gbk		109058	109801		Cell division protein ZapD	desc:Escherichia coli RS218combinedNCBI transl_table:11	100
combinedRS218NCBI.1	RS218_NCBI.gbk		109058	109801		Cell division protein ZapD	desc:Escherichia coli RS218combinedNCBI transl_table:11	gi|636871230|gb|JMKH01000074.1|	SCB34_.gbk		119845	120588		Cell division protein ZapD	desc:Escherichia coli SCB34 transl_table:11	99.6
combinedRS218NCBI.1	RS218_NCBI.gbk		109058	109801		Cell division protein ZapD	desc:Escherichia coli RS218combinedNCBI transl_table:11	scaffold_4	SCB12.gbk		150814	151557		Cell division protein ZapD	transl_table:11 desc:Escherichia coli SCB12	100
combinedRS218NCBI.1	RS218_NCBI.gbk		109058	109801		Cell division protein ZapD	desc:Escherichia coli RS218combinedNCBI transl_table:11	scaffold_9	SCBcol-2.gbk		109446	110189		Cell division protein ZapD	transl_table:11 desc:Escherichia Coli SCBcol-2	98.66
combinedRS218NCBI.1	RS218_NCBI.gbk		109058	109801		Cell division protein ZapD	desc:Escherichia coli RS218combinedNCBI transl_table:11	scaffold_5	SCB58.gbk		11737	12480		Cell division protein ZapD	desc:Escherichia Coli SCB58 transl_table:11	99.6
combinedRS218NCBI.1	RS218_NCBI.gbk		109058	109801		Cell division protein ZapD	desc:Escherichia coli RS218combinedNCBI transl_table:11	scaffold_4	SCBcol-6.gbk		231927	232670		Cell division protein ZapD	transl_table:11 desc:Escherichia Coli SCBcol-6A	100
combinedRS218NCBI.1	RS218_NCBI.gbk		109058	109801		Cell division protein ZapD	desc:Escherichia coli RS218combinedNCBI transl_table:11	scaffold_4	SCBcol-4.gbk		111352	112095		Cell division protein ZapD	transl_table:11 desc:Escherichia Coli SCBcol-4	98.79
combinedRS218NCBI.1	RS218_NCBI.gbk		109058	109801		Cell division protein ZapD	desc:Escherichia coli RS218combinedNCBI transl_table:11	scaffold_2	SCB29.gbk		109456	110199		Cell division protein ZapD	transl_table:11 desc:Escherichia Coli SCB29	98.25
combinedRS218NCBI.1	RS218_NCBI.gbk		109058	109801		Cell division protein ZapD	desc:Escherichia coli RS218combinedNCBI transl_table:11	scaffold_5	SCBcol-3.gbk		110856	111599		Cell division protein ZapD	transl_table:11 desc:Unknown Coli SCBcol-3	98.39
combinedRS218NCBI.1	RS218_NCBI.gbk		109801	110421		Dephospho-CoA kinase (EC 2.7.1.24)	desc:Escherichia coli RS218combinedNCBI EC_number:2.7.1.24 transl_table:11	scaffold_4	SCBcol-4.gbk		110732	111352		Dephospho-CoA kinase (EC 2.7.1.24)	EC_number:2.7.1.24 desc:Escherichia Coli SCBcol-4 transl_table:11	99.19
combinedRS218NCBI.1	RS218_NCBI.gbk		109801	110421		Dephospho-CoA kinase (EC 2.7.1.24)	desc:Escherichia coli RS218combinedNCBI EC_number:2.7.1.24 transl_table:11	scaffold_11	SCBcol-1.gbk		108831	109451		Dephospho-CoA kinase (EC 2.7.1.24)	desc:Escherichia Coli SCBcol-1 EC_number:2.7.1.24 transl_table:11	99.19
combinedRS218NCBI.1	RS218_NCBI.gbk		109801	110421		Dephospho-CoA kinase (EC 2.7.1.24)	desc:Escherichia coli RS218combinedNCBI EC_number:2.7.1.24 transl_table:11	scaffold_5	SCBcol-3.gbk		110236	110856		Dephospho-CoA kinase (EC 2.7.1.24)	transl_table:11 desc:Unknown Coli SCBcol-3 EC_number:2.7.1.24	98.55
combinedRS218NCBI.1	RS218_NCBI.gbk		109801	110421		Dephospho-CoA kinase (EC 2.7.1.24)	desc:Escherichia coli RS218combinedNCBI EC_number:2.7.1.24 transl_table:11	scaffold_5	SCB58.gbk		11117	11737		Dephospho-CoA kinase (EC 2.7.1.24)	transl_table:11 EC_number:2.7.1.24 desc:Escherichia Coli SCB58	99.68
combinedRS218NCBI.1	RS218_NCBI.gbk		109801	110421		Dephospho-CoA kinase (EC 2.7.1.24)	desc:Escherichia coli RS218combinedNCBI EC_number:2.7.1.24 transl_table:11	scaffold_4	SCB12.gbk		151557	152177		Dephospho-CoA kinase (EC 2.7.1.24)	desc:Escherichia coli SCB12 EC_number:2.7.1.24 transl_table:11	100
combinedRS218NCBI.1	RS218_NCBI.gbk		109801	110421		Dephospho-CoA kinase (EC 2.7.1.24)	desc:Escherichia coli RS218combinedNCBI EC_number:2.7.1.24 transl_table:11	scaffold_9	SCBcol-2.gbk		108826	109446		Dephospho-CoA kinase (EC 2.7.1.24)	desc:Escherichia Coli SCBcol-2 EC_number:2.7.1.24 transl_table:11	99.03
combinedRS218NCBI.1	RS218_NCBI.gbk		109801	110421		Dephospho-CoA kinase (EC 2.7.1.24)	desc:Escherichia coli RS218combinedNCBI EC_number:2.7.1.24 transl_table:11	scaffold_12	SCB5.gbk		108822	109442		Dephospho-CoA kinase (EC 2.7.1.24)	transl_table:11 EC_number:2.7.1.24 desc:Escherichia Coli SCB5	98.87
combinedRS218NCBI.1	RS218_NCBI.gbk		109801	110421		Dephospho-CoA kinase (EC 2.7.1.24)	desc:Escherichia coli RS218combinedNCBI EC_number:2.7.1.24 transl_table:11	scaffold_4	SCBcol-6.gbk		232670	233290		Dephospho-CoA kinase (EC 2.7.1.24)	desc:Escherichia Coli SCBcol-6A EC_number:2.7.1.24 transl_table:11	99.52
combinedRS218NCBI.1	RS218_NCBI.gbk		109801	110421		Dephospho-CoA kinase (EC 2.7.1.24)	desc:Escherichia coli RS218combinedNCBI EC_number:2.7.1.24 transl_table:11	scaffold_2	SCB29.gbk		108836	109456		Dephospho-CoA kinase (EC 2.7.1.24)	transl_table:11 EC_number:2.7.1.24 desc:Escherichia Coli SCB29	98.87
combinedRS218NCBI.1	RS218_NCBI.gbk		109801	110421		Dephospho-CoA kinase (EC 2.7.1.24)	desc:Escherichia coli RS218combinedNCBI EC_number:2.7.1.24 transl_table:11	combinedRS218NCBI.1	RS218_NCBI.gbk		109801	110421		Dephospho-CoA kinase (EC 2.7.1.24)	EC_number:2.7.1.24 desc:Escherichia coli RS218combinedNCBI transl_table:11	100
combinedRS218NCBI.1	RS218_NCBI.gbk		109801	110421		Dephospho-CoA kinase (EC 2.7.1.24)	desc:Escherichia coli RS218combinedNCBI EC_number:2.7.1.24 transl_table:11	scaffold_12	SCBcol-5.gbk		11117	11737		Dephospho-CoA kinase (EC 2.7.1.24)	transl_table:11 EC_number:2.7.1.24 desc:Escherichia Coli SCBcol-5	99.68
combinedRS218NCBI.1	RS218_NCBI.gbk		109801	110421		Dephospho-CoA kinase (EC 2.7.1.24)	desc:Escherichia coli RS218combinedNCBI EC_number:2.7.1.24 transl_table:11	gi|636871230|gb|JMKH01000074.1|	SCB34_.gbk		119225	119845		Dephospho-CoA kinase (EC 2.7.1.24)	transl_table:11 EC_number:2.7.1.24 desc:Escherichia coli SCB34	99.68
combinedRS218NCBI.1	RS218_NCBI.gbk		110646	111689		GMP reductase (EC 1.7.1.7)	transl_table:11 desc:Escherichia coli RS218combinedNCBI EC_number:1.7.1.7	gi|636871230|gb|JMKH01000074.1|	SCB34_.gbk		117957	119000		GMP reductase (EC 1.7.1.7)	transl_table:11 EC_number:1.7.1.7 desc:Escherichia coli SCB34	98.37
combinedRS218NCBI.1	RS218_NCBI.gbk		110646	111689		GMP reductase (EC 1.7.1.7)	transl_table:11 desc:Escherichia coli RS218combinedNCBI EC_number:1.7.1.7	scaffold_4	SCB12.gbk		152402	153445		GMP reductase (EC 1.7.1.7)	desc:Escherichia coli SCB12 EC_number:1.7.1.7 transl_table:11	100
combinedRS218NCBI.1	RS218_NCBI.gbk		110646	111689		GMP reductase (EC 1.7.1.7)	transl_table:11 desc:Escherichia coli RS218combinedNCBI EC_number:1.7.1.7	scaffold_5	SCB58.gbk		9849	10892		GMP reductase (EC 1.7.1.7)	desc:Escherichia Coli SCB58 EC_number:1.7.1.7 transl_table:11	98.37
combinedRS218NCBI.1	RS218_NCBI.gbk		110646	111689		GMP reductase (EC 1.7.1.7)	transl_table:11 desc:Escherichia coli RS218combinedNCBI EC_number:1.7.1.7	scaffold_12	SCBcol-5.gbk		9849	10892		GMP reductase (EC 1.7.1.7)	EC_number:1.7.1.7 desc:Escherichia Coli SCBcol-5 transl_table:11	98.37
combinedRS218NCBI.1	RS218_NCBI.gbk		110646	111689		GMP reductase (EC 1.7.1.7)	transl_table:11 desc:Escherichia coli RS218combinedNCBI EC_number:1.7.1.7	combinedRS218NCBI.1	RS218_NCBI.gbk		110646	111689		GMP reductase (EC 1.7.1.7)	transl_table:11 EC_number:1.7.1.7 desc:Escherichia coli RS218combinedNCBI	100
combinedRS218NCBI.1	RS218_NCBI.gbk		110646	111689		GMP reductase (EC 1.7.1.7)	transl_table:11 desc:Escherichia coli RS218combinedNCBI EC_number:1.7.1.7	scaffold_2	SCB29.gbk		107568	108611		GMP reductase (EC 1.7.1.7)	transl_table:11 desc:Escherichia Coli SCB29 EC_number:1.7.1.7	98.28
combinedRS218NCBI.1	RS218_NCBI.gbk		110646	111689		GMP reductase (EC 1.7.1.7)	transl_table:11 desc:Escherichia coli RS218combinedNCBI EC_number:1.7.1.7	scaffold_5	SCBcol-3.gbk		108968	110011		GMP reductase (EC 1.7.1.7)	transl_table:11 desc:Unknown Coli SCBcol-3 EC_number:1.7.1.7	98.28
combinedRS218NCBI.1	RS218_NCBI.gbk		110646	111689		GMP reductase (EC 1.7.1.7)	transl_table:11 desc:Escherichia coli RS218combinedNCBI EC_number:1.7.1.7	scaffold_4	SCBcol-6.gbk		233515	234558		GMP reductase (EC 1.7.1.7)	transl_table:11 desc:Escherichia Coli SCBcol-6A EC_number:1.7.1.7	99.9
combinedRS218NCBI.1	RS218_NCBI.gbk		110646	111689		GMP reductase (EC 1.7.1.7)	transl_table:11 desc:Escherichia coli RS218combinedNCBI EC_number:1.7.1.7	scaffold_12	SCB5.gbk		107554	108597		GMP reductase (EC 1.7.1.7)	EC_number:1.7.1.7 desc:Escherichia Coli SCB5 transl_table:11	98.28
combinedRS218NCBI.1	RS218_NCBI.gbk		110646	111689		GMP reductase (EC 1.7.1.7)	transl_table:11 desc:Escherichia coli RS218combinedNCBI EC_number:1.7.1.7	scaffold_11	SCBcol-1.gbk		107563	108606		GMP reductase (EC 1.7.1.7)	transl_table:11 desc:Escherichia Coli SCBcol-1 EC_number:1.7.1.7	98.47
combinedRS218NCBI.1	RS218_NCBI.gbk		110646	111689		GMP reductase (EC 1.7.1.7)	transl_table:11 desc:Escherichia coli RS218combinedNCBI EC_number:1.7.1.7	scaffold_4	SCBcol-4.gbk		109464	110507		GMP reductase (EC 1.7.1.7)	transl_table:11 EC_number:1.7.1.7 desc:Escherichia Coli SCBcol-4	98.17
combinedRS218NCBI.1	RS218_NCBI.gbk		110646	111689		GMP reductase (EC 1.7.1.7)	transl_table:11 desc:Escherichia coli RS218combinedNCBI EC_number:1.7.1.7	scaffold_9	SCBcol-2.gbk		107558	108601		GMP reductase (EC 1.7.1.7)	transl_table:11 EC_number:1.7.1.7 desc:Escherichia Coli SCBcol-2	98.28
combinedRS218NCBI.1	RS218_NCBI.gbk		111724	112926		Type IV fimbrial assembly protein PilC	transl_table:11 desc:Escherichia coli RS218combinedNCBI	scaffold_11	SCBcol-1.gbk		106326	107528		Type IV fimbrial assembly protein PilC	transl_table:11 desc:Escherichia Coli SCBcol-1	96.01
combinedRS218NCBI.1	RS218_NCBI.gbk		111724	112926		Type IV fimbrial assembly protein PilC	transl_table:11 desc:Escherichia coli RS218combinedNCBI	gi|636871230|gb|JMKH01000074.1|	SCB34_.gbk		116720	117922		Type IV fimbrial assembly protein PilC	transl_table:11 desc:Escherichia coli SCB34	99.25
combinedRS218NCBI.1	RS218_NCBI.gbk		111724	112926		Type IV fimbrial assembly protein PilC	transl_table:11 desc:Escherichia coli RS218combinedNCBI	scaffold_5	SCB58.gbk		8612	9814		Type IV fimbrial assembly protein PilC	transl_table:11 desc:Escherichia Coli SCB58	99.25
combinedRS218NCBI.1	RS218_NCBI.gbk		111724	112926		Type IV fimbrial assembly protein PilC	transl_table:11 desc:Escherichia coli RS218combinedNCBI	scaffold_12	SCB5.gbk		106317	107519		Type IV fimbrial assembly protein PilC	transl_table:11 desc:Escherichia Coli SCB5	96.67
combinedRS218NCBI.1	RS218_NCBI.gbk		111724	112926		Type IV fimbrial assembly protein PilC	transl_table:11 desc:Escherichia coli RS218combinedNCBI	scaffold_12	SCBcol-5.gbk		8612	9814		Type IV fimbrial assembly protein PilC	desc:Escherichia Coli SCBcol-5 transl_table:11	99.25
combinedRS218NCBI.1	RS218_NCBI.gbk		111724	112926		Type IV fimbrial assembly protein PilC	transl_table:11 desc:Escherichia coli RS218combinedNCBI	scaffold_9	SCBcol-2.gbk		106321	107523		Type IV fimbrial assembly protein PilC	desc:Escherichia Coli SCBcol-2 transl_table:11	94.85
combinedRS218NCBI.1	RS218_NCBI.gbk		111724	112926		Type IV fimbrial assembly protein PilC	transl_table:11 desc:Escherichia coli RS218combinedNCBI	combinedRS218NCBI.1	RS218_NCBI.gbk		111724	112926		Type IV fimbrial assembly protein PilC	transl_table:11 desc:Escherichia coli RS218combinedNCBI	100
combinedRS218NCBI.1	RS218_NCBI.gbk		111724	112926		Type IV fimbrial assembly protein PilC	transl_table:11 desc:Escherichia coli RS218combinedNCBI	scaffold_2	SCB29.gbk		106331	107533		Type IV fimbrial assembly protein PilC	transl_table:11 desc:Escherichia Coli SCB29	96.67
combinedRS218NCBI.1	RS218_NCBI.gbk		111724	112926		Type IV fimbrial assembly protein PilC	transl_table:11 desc:Escherichia coli RS218combinedNCBI	scaffold_4	SCBcol-4.gbk		108227	109429		Type IV fimbrial assembly protein PilC	transl_table:11 desc:Escherichia Coli SCBcol-4	96.51
combinedRS218NCBI.1	RS218_NCBI.gbk		111724	112926		Type IV fimbrial assembly protein PilC	transl_table:11 desc:Escherichia coli RS218combinedNCBI	scaffold_4	SCB12.gbk		153480	154682		Type IV fimbrial assembly protein PilC	transl_table:11 desc:Escherichia coli SCB12	100
combinedRS218NCBI.1	RS218_NCBI.gbk		111724	112926		Type IV fimbrial assembly protein PilC	transl_table:11 desc:Escherichia coli RS218combinedNCBI	scaffold_4	SCBcol-6.gbk		234593	235795		Type IV fimbrial assembly protein PilC	desc:Escherichia Coli SCBcol-6A transl_table:11	99.58
combinedRS218NCBI.1	RS218_NCBI.gbk		111724	112926		Type IV fimbrial assembly protein PilC	transl_table:11 desc:Escherichia coli RS218combinedNCBI	scaffold_5	SCBcol-3.gbk		107731	108933		Type IV fimbrial assembly protein PilC	desc:Unknown Coli SCBcol-3 transl_table:11	95.93
combinedRS218NCBI.1	RS218_NCBI.gbk		112916	114301		Type IV fimbrial assembly; ATPase PilB	desc:Escherichia coli RS218combinedNCBI transl_table:11	scaffold_11	SCBcol-1.gbk		104951	106336		Type IV fimbrial assembly; ATPase PilB	desc:Escherichia Coli SCBcol-1 transl_table:11	98.34
combinedRS218NCBI.1	RS218_NCBI.gbk		112916	114301		Type IV fimbrial assembly; ATPase PilB	desc:Escherichia coli RS218combinedNCBI transl_table:11	combinedRS218NCBI.1	RS218_NCBI.gbk		112916	114301		Type IV fimbrial assembly; ATPase PilB	transl_table:11 desc:Escherichia coli RS218combinedNCBI	100
combinedRS218NCBI.1	RS218_NCBI.gbk		112916	114301		Type IV fimbrial assembly; ATPase PilB	desc:Escherichia coli RS218combinedNCBI transl_table:11	scaffold_5	SCBcol-3.gbk		106356	107741		Type IV fimbrial assembly; ATPase PilB	desc:Unknown Coli SCBcol-3 transl_table:11	97.19
combinedRS218NCBI.1	RS218_NCBI.gbk		112916	114301		Type IV fimbrial assembly; ATPase PilB	desc:Escherichia coli RS218combinedNCBI transl_table:11	scaffold_12	SCB5.gbk		104942	106327		Type IV fimbrial assembly; ATPase PilB	desc:Escherichia Coli SCB5 transl_table:11	96.54
combinedRS218NCBI.1	RS218_NCBI.gbk		112916	114301		Type IV fimbrial assembly; ATPase PilB	desc:Escherichia coli RS218combinedNCBI transl_table:11	scaffold_9	SCBcol-2.gbk		104946	106331		Type IV fimbrial assembly; ATPase PilB	transl_table:11 desc:Escherichia Coli SCBcol-2	96.97
combinedRS218NCBI.1	RS218_NCBI.gbk		112916	114301		Type IV fimbrial assembly; ATPase PilB	desc:Escherichia coli RS218combinedNCBI transl_table:11	gi|636871230|gb|JMKH01000074.1|	SCB34_.gbk		115345	116484		Type IV fimbrial assembly; ATPase PilB	desc:Escherichia coli SCB34 transl_table:11	99.56
combinedRS218NCBI.1	RS218_NCBI.gbk		112916	114301		Type IV fimbrial assembly; ATPase PilB	desc:Escherichia coli RS218combinedNCBI transl_table:11	scaffold_4	SCBcol-6.gbk		235785	237170		Type IV fimbrial assembly; ATPase PilB	transl_table:11 desc:Escherichia Coli SCBcol-6A	99.49
combinedRS218NCBI.1	RS218_NCBI.gbk		112916	114301		Type IV fimbrial assembly; ATPase PilB	desc:Escherichia coli RS218combinedNCBI transl_table:11	scaffold_4	SCB12.gbk		154672	156057		Type IV fimbrial assembly; ATPase PilB	transl_table:11 desc:Escherichia coli SCB12	100
combinedRS218NCBI.1	RS218_NCBI.gbk		112916	114301		Type IV fimbrial assembly; ATPase PilB	desc:Escherichia coli RS218combinedNCBI transl_table:11	scaffold_5	SCB58.gbk		7237	8376		Type IV fimbrial assembly; ATPase PilB	transl_table:11 desc:Escherichia Coli SCB58	99.56
combinedRS218NCBI.1	RS218_NCBI.gbk		112916	114301		Type IV fimbrial assembly; ATPase PilB	desc:Escherichia coli RS218combinedNCBI transl_table:11	scaffold_12	SCBcol-5.gbk		7237	8622		Type IV fimbrial assembly; ATPase PilB	desc:Escherichia Coli SCBcol-5 transl_table:11	99.42
combinedRS218NCBI.1	RS218_NCBI.gbk		112916	114301		Type IV fimbrial assembly; ATPase PilB	desc:Escherichia coli RS218combinedNCBI transl_table:11	scaffold_4	SCBcol-4.gbk		106852	108237		Type IV fimbrial assembly; ATPase PilB	transl_table:11 desc:Escherichia Coli SCBcol-4	96.97
combinedRS218NCBI.1	RS218_NCBI.gbk		112916	114301		Type IV fimbrial assembly; ATPase PilB	desc:Escherichia coli RS218combinedNCBI transl_table:11	scaffold_2	SCB29.gbk		104956	106341		Type IV fimbrial assembly; ATPase PilB	transl_table:11 desc:Escherichia Coli SCB29	96.54
combinedRS218NCBI.1	RS218_NCBI.gbk		114311	114751		Type IV pilin PilA	transl_table:11 desc:Escherichia coli RS218combinedNCBI	scaffold_5	SCBcol-3.gbk		105906	106346		Type IV pilin PilA	desc:Unknown Coli SCBcol-3 transl_table:11	98.41
combinedRS218NCBI.1	RS218_NCBI.gbk		114311	114751		Type IV pilin PilA	transl_table:11 desc:Escherichia coli RS218combinedNCBI	scaffold_4	SCBcol-4.gbk		106402	106842		Type IV pilin PilA	transl_table:11 desc:Escherichia Coli SCBcol-4	98.41
combinedRS218NCBI.1	RS218_NCBI.gbk		114311	114751		Type IV pilin PilA	transl_table:11 desc:Escherichia coli RS218combinedNCBI	scaffold_4	SCBcol-6.gbk		237180	237620		Type IV pilin PilA	desc:Escherichia Coli SCBcol-6A transl_table:11	99.09
combinedRS218NCBI.1	RS218_NCBI.gbk		114311	114751		Type IV pilin PilA	transl_table:11 desc:Escherichia coli RS218combinedNCBI	scaffold_4	SCB12.gbk		156067	156507		Type IV pilin PilA	transl_table:11 desc:Escherichia coli SCB12	100
combinedRS218NCBI.1	RS218_NCBI.gbk		114311	114751		Type IV pilin PilA	transl_table:11 desc:Escherichia coli RS218combinedNCBI	combinedRS218NCBI.1	RS218_NCBI.gbk		114311	114751		Type IV pilin PilA	desc:Escherichia coli RS218combinedNCBI transl_table:11	100
combinedRS218NCBI.1	RS218_NCBI.gbk		114311	114751		Type IV pilin PilA	transl_table:11 desc:Escherichia coli RS218combinedNCBI	scaffold_9	SCBcol-2.gbk		104496	104936		Type IV pilin PilA	desc:Escherichia Coli SCBcol-2 transl_table:11	97.96
combinedRS218NCBI.1	RS218_NCBI.gbk		114311	114751		Type IV pilin PilA	transl_table:11 desc:Escherichia coli RS218combinedNCBI	scaffold_12	SCB5.gbk		104492	104932		Type IV pilin PilA	transl_table:11 desc:Escherichia Coli SCB5	98.64
combinedRS218NCBI.1	RS218_NCBI.gbk		114311	114751		Type IV pilin PilA	transl_table:11 desc:Escherichia coli RS218combinedNCBI	scaffold_5	SCB58.gbk		6787	7227		Type IV pilin PilA	desc:Escherichia Coli SCB58 transl_table:11	99.09
combinedRS218NCBI.1	RS218_NCBI.gbk		114311	114751		Type IV pilin PilA	transl_table:11 desc:Escherichia coli RS218combinedNCBI	scaffold_2	SCB29.gbk		104506	104946		Type IV pilin PilA	desc:Escherichia Coli SCB29 transl_table:11	98.64
combinedRS218NCBI.1	RS218_NCBI.gbk		114311	114751		Type IV pilin PilA	transl_table:11 desc:Escherichia coli RS218combinedNCBI	gi|636871230|gb|JMKH01000074.1|	SCB34_.gbk		114895	115335		Type IV pilin PilA	desc:Escherichia coli SCB34 transl_table:11	99.09
combinedRS218NCBI.1	RS218_NCBI.gbk		114311	114751		Type IV pilin PilA	transl_table:11 desc:Escherichia coli RS218combinedNCBI	scaffold_12	SCBcol-5.gbk		6787	7227		Type IV pilin PilA	desc:Escherichia Coli SCBcol-5 transl_table:11	99.09
combinedRS218NCBI.1	RS218_NCBI.gbk		114311	114751		Type IV pilin PilA	transl_table:11 desc:Escherichia coli RS218combinedNCBI	scaffold_11	SCBcol-1.gbk		104501	104941		Type IV pilin PilA	desc:Escherichia Coli SCBcol-1 transl_table:11	98.41
combinedRS218NCBI.1	RS218_NCBI.gbk		114955	115848		Quinolinate phosphoribosyltransferase [decarboxylating] (EC 2.4.2.19)	transl_table:11 EC_number:2.4.2.19 desc:Escherichia coli RS218combinedNCBI	scaffold_4	SCBcol-6.gbk		237824	238717		Quinolinate phosphoribosyltransferase [decarboxylating] (EC 2.4.2.19)	transl_table:11 EC_number:2.4.2.19 desc:Escherichia Coli SCBcol-6A	98.88
combinedRS218NCBI.1	RS218_NCBI.gbk		114955	115848		Quinolinate phosphoribosyltransferase [decarboxylating] (EC 2.4.2.19)	transl_table:11 EC_number:2.4.2.19 desc:Escherichia coli RS218combinedNCBI	scaffold_9	SCBcol-2.gbk		103400	104293		Quinolinate phosphoribosyltransferase [decarboxylating] (EC 2.4.2.19)	desc:Escherichia Coli SCBcol-2 EC_number:2.4.2.19 transl_table:11	98.54
combinedRS218NCBI.1	RS218_NCBI.gbk		114955	115848		Quinolinate phosphoribosyltransferase [decarboxylating] (EC 2.4.2.19)	transl_table:11 EC_number:2.4.2.19 desc:Escherichia coli RS218combinedNCBI	scaffold_4	SCB12.gbk		156711	157604		Quinolinate phosphoribosyltransferase [decarboxylating] (EC 2.4.2.19)	transl_table:11 EC_number:2.4.2.19 desc:Escherichia coli SCB12	100
combinedRS218NCBI.1	RS218_NCBI.gbk		114955	115848		Quinolinate phosphoribosyltransferase [decarboxylating] (EC 2.4.2.19)	transl_table:11 EC_number:2.4.2.19 desc:Escherichia coli RS218combinedNCBI	scaffold_5	SCB58.gbk		5690	6583		Quinolinate phosphoribosyltransferase [decarboxylating] (EC 2.4.2.19)	desc:Escherichia Coli SCB58 EC_number:2.4.2.19 transl_table:11	99.55
combinedRS218NCBI.1	RS218_NCBI.gbk		114955	115848		Quinolinate phosphoribosyltransferase [decarboxylating] (EC 2.4.2.19)	transl_table:11 EC_number:2.4.2.19 desc:Escherichia coli RS218combinedNCBI	scaffold_5	SCBcol-3.gbk		104813	105706		Quinolinate phosphoribosyltransferase [decarboxylating] (EC 2.4.2.19)	transl_table:11 EC_number:2.4.2.19 desc:Unknown Coli SCBcol-3	93.29
combinedRS218NCBI.1	RS218_NCBI.gbk		114955	115848		Quinolinate phosphoribosyltransferase [decarboxylating] (EC 2.4.2.19)	transl_table:11 EC_number:2.4.2.19 desc:Escherichia coli RS218combinedNCBI	scaffold_12	SCBcol-5.gbk		5690	6583		Quinolinate phosphoribosyltransferase [decarboxylating] (EC 2.4.2.19)	desc:Escherichia Coli SCBcol-5 EC_number:2.4.2.19 transl_table:11	99.55
combinedRS218NCBI.1	RS218_NCBI.gbk		114955	115848		Quinolinate phosphoribosyltransferase [decarboxylating] (EC 2.4.2.19)	transl_table:11 EC_number:2.4.2.19 desc:Escherichia coli RS218combinedNCBI	scaffold_2	SCB29.gbk		103410	104303		Quinolinate phosphoribosyltransferase [decarboxylating] (EC 2.4.2.19)	transl_table:11 EC_number:2.4.2.19 desc:Escherichia Coli SCB29	98.76
combinedRS218NCBI.1	RS218_NCBI.gbk		114955	115848		Quinolinate phosphoribosyltransferase [decarboxylating] (EC 2.4.2.19)	transl_table:11 EC_number:2.4.2.19 desc:Escherichia coli RS218combinedNCBI	scaffold_11	SCBcol-1.gbk		103405	104298		Quinolinate phosphoribosyltransferase [decarboxylating] (EC 2.4.2.19)	EC_number:2.4.2.19 desc:Escherichia Coli SCBcol-1 transl_table:11	98.31
combinedRS218NCBI.1	RS218_NCBI.gbk		114955	115848		Quinolinate phosphoribosyltransferase [decarboxylating] (EC 2.4.2.19)	transl_table:11 EC_number:2.4.2.19 desc:Escherichia coli RS218combinedNCBI	gi|636871230|gb|JMKH01000074.1|	SCB34_.gbk		113798	114691		Quinolinate phosphoribosyltransferase [decarboxylating] (EC 2.4.2.19)	transl_table:11 desc:Escherichia coli SCB34 EC_number:2.4.2.19	99.55
combinedRS218NCBI.1	RS218_NCBI.gbk		114955	115848		Quinolinate phosphoribosyltransferase [decarboxylating] (EC 2.4.2.19)	transl_table:11 EC_number:2.4.2.19 desc:Escherichia coli RS218combinedNCBI	scaffold_4	SCBcol-4.gbk		105306	106199		Quinolinate phosphoribosyltransferase [decarboxylating] (EC 2.4.2.19)	EC_number:2.4.2.19 desc:Escherichia Coli SCBcol-4 transl_table:11	98.55
combinedRS218NCBI.1	RS218_NCBI.gbk		114955	115848		Quinolinate phosphoribosyltransferase [decarboxylating] (EC 2.4.2.19)	transl_table:11 EC_number:2.4.2.19 desc:Escherichia coli RS218combinedNCBI	combinedRS218NCBI.1	RS218_NCBI.gbk		114955	115848		Quinolinate phosphoribosyltransferase [decarboxylating] (EC 2.4.2.19)	transl_table:11 EC_number:2.4.2.19 desc:Escherichia coli RS218combinedNCBI	100
combinedRS218NCBI.1	RS218_NCBI.gbk		114955	115848		Quinolinate phosphoribosyltransferase [decarboxylating] (EC 2.4.2.19)	transl_table:11 EC_number:2.4.2.19 desc:Escherichia coli RS218combinedNCBI	scaffold_12	SCB5.gbk		103396	104289		Quinolinate phosphoribosyltransferase [decarboxylating] (EC 2.4.2.19)	desc:Escherichia Coli SCB5 EC_number:2.4.2.19 transl_table:11	98.76
combinedRS218NCBI.1	RS218_NCBI.gbk		115936	116487		1;6-anhydro-N-acetylmuramyl-L-alanine amidase	desc:Escherichia coli RS218combinedNCBI transl_table:11	scaffold_4	SCB12.gbk		157692	158243		1;6-anhydro-N-acetylmuramyl-L-alanine amidase	desc:Escherichia coli SCB12 transl_table:11	100
combinedRS218NCBI.1	RS218_NCBI.gbk		115936	116487		1;6-anhydro-N-acetylmuramyl-L-alanine amidase	desc:Escherichia coli RS218combinedNCBI transl_table:11	scaffold_5	SCBcol-3.gbk		104174	104725		1;6-anhydro-N-acetylmuramyl-L-alanine amidase	transl_table:11 desc:Unknown Coli SCBcol-3	95.47
combinedRS218NCBI.1	RS218_NCBI.gbk		115936	116487		1;6-anhydro-N-acetylmuramyl-L-alanine amidase	desc:Escherichia coli RS218combinedNCBI transl_table:11	scaffold_12	SCBcol-5.gbk		5051	5602		1;6-anhydro-N-acetylmuramyl-L-alanine amidase	desc:Escherichia Coli SCBcol-5 transl_table:11	99.28
combinedRS218NCBI.1	RS218_NCBI.gbk		115936	116487		1;6-anhydro-N-acetylmuramyl-L-alanine amidase	desc:Escherichia coli RS218combinedNCBI transl_table:11	scaffold_11	SCBcol-1.gbk		102766	103317		1;6-anhydro-N-acetylmuramyl-L-alanine amidase	desc:Escherichia Coli SCBcol-1 transl_table:11	98.01
combinedRS218NCBI.1	RS218_NCBI.gbk		115936	116487		1;6-anhydro-N-acetylmuramyl-L-alanine amidase	desc:Escherichia coli RS218combinedNCBI transl_table:11	gi|636871230|gb|JMKH01000074.1|	SCB34_.gbk		113159	113710		1;6-anhydro-N-acetylmuramyl-L-alanine amidase	transl_table:11 desc:Escherichia coli SCB34	99.28
combinedRS218NCBI.1	RS218_NCBI.gbk		115936	116487		1;6-anhydro-N-acetylmuramyl-L-alanine amidase	desc:Escherichia coli RS218combinedNCBI transl_table:11	scaffold_2	SCB29.gbk		102771	103322		1;6-anhydro-N-acetylmuramyl-L-alanine amidase	desc:Escherichia Coli SCB29 transl_table:11	97.83
combinedRS218NCBI.1	RS218_NCBI.gbk		115936	116487		1;6-anhydro-N-acetylmuramyl-L-alanine amidase	desc:Escherichia coli RS218combinedNCBI transl_table:11	combinedRS218NCBI.1	RS218_NCBI.gbk		115936	116487		1;6-anhydro-N-acetylmuramyl-L-alanine amidase	desc:Escherichia coli RS218combinedNCBI transl_table:11	100
combinedRS218NCBI.1	RS218_NCBI.gbk		115936	116487		1;6-anhydro-N-acetylmuramyl-L-alanine amidase	desc:Escherichia coli RS218combinedNCBI transl_table:11	scaffold_4	SCBcol-6.gbk		238805	239356		1;6-anhydro-N-acetylmuramyl-L-alanine amidase	transl_table:11 desc:Escherichia Coli SCBcol-6A	98.01
combinedRS218NCBI.1	RS218_NCBI.gbk		115936	116487		1;6-anhydro-N-acetylmuramyl-L-alanine amidase	desc:Escherichia coli RS218combinedNCBI transl_table:11	scaffold_9	SCBcol-2.gbk		102761	103312		1;6-anhydro-N-acetylmuramyl-L-alanine amidase	desc:Escherichia Coli SCBcol-2 transl_table:11	97.83
combinedRS218NCBI.1	RS218_NCBI.gbk		115936	116487		1;6-anhydro-N-acetylmuramyl-L-alanine amidase	desc:Escherichia coli RS218combinedNCBI transl_table:11	scaffold_4	SCBcol-4.gbk		104667	105218		1;6-anhydro-N-acetylmuramyl-L-alanine amidase	transl_table:11 desc:Escherichia Coli SCBcol-4	97.83
combinedRS218NCBI.1	RS218_NCBI.gbk		115936	116487		1;6-anhydro-N-acetylmuramyl-L-alanine amidase	desc:Escherichia coli RS218combinedNCBI transl_table:11	scaffold_5	SCB58.gbk		5051	5602		1;6-anhydro-N-acetylmuramyl-L-alanine amidase	desc:Escherichia Coli SCB58 transl_table:11	99.28
combinedRS218NCBI.1	RS218_NCBI.gbk		115936	116487		1;6-anhydro-N-acetylmuramyl-L-alanine amidase	desc:Escherichia coli RS218combinedNCBI transl_table:11	scaffold_12	SCB5.gbk		102757	103308		1;6-anhydro-N-acetylmuramyl-L-alanine amidase	desc:Escherichia Coli SCB5 transl_table:11	97.83
combinedRS218NCBI.1	RS218_NCBI.gbk		116484	117338		AmpE protein	transl_table:11 desc:Escherichia coli RS218combinedNCBI	scaffold_9	SCBcol-2.gbk		101910	102764		AmpE protein	transl_table:11 desc:Escherichia Coli SCBcol-2	98.71
combinedRS218NCBI.1	RS218_NCBI.gbk		116484	117338		AmpE protein	transl_table:11 desc:Escherichia coli RS218combinedNCBI	scaffold_12	SCBcol-5.gbk		4200	5054		AmpE protein	desc:Escherichia Coli SCBcol-5 transl_table:11	99.06
combinedRS218NCBI.1	RS218_NCBI.gbk		116484	117338		AmpE protein	transl_table:11 desc:Escherichia coli RS218combinedNCBI	combinedRS218NCBI.1	RS218_NCBI.gbk		116484	117338		AmpE protein	transl_table:11 desc:Escherichia coli RS218combinedNCBI	100
[truncated: 76,444 more rows]
